# Supplementary material for: A revision of the Neotropical species of Bolitogyrus Chevrolat, a geographically disjunct lineage of Staphylinini (Coleoptera, Staphylinidae)
Source: Zookeys. 2014 Jul 7;(423):1–113. doi: 10.3897/zookeys.423.7536 (PMC4106094; doi:10.3897/zookeys.423.7536)
Supplement: XML Treatment for Bolitogyrus [file zookeys.423.7536-treatment1.xml]

<!DOCTYPE tp:taxon-treatment
  PUBLIC "-//TaxonX//DTD Taxonomic Treatment Publishing DTD v0 20100105//EN" "tax-treatment-NSO.dtd">
<tp:taxon-treatment xmlns:tp="http://www.plazi.org/taxpub"><tp:treatment-meta><kwd-group><label>Taxon classification</label><kwd><named-content content-type="kingdom">Animalia</named-content></kwd><kwd><named-content content-type="order">Coleoptera</named-content></kwd><kwd><named-content content-type="family">Staphylinidae</named-content></kwd></kwd-group><mixed-citation publication-type="journal"><person-group><name><surname>Brunke</surname><given-names>Adam J.</given-names></name><name><surname>Solodovnikov</surname><given-names>Alexey</given-names></name></person-group><article-title>A revision of the Neotropical species of <italic>Bolitogyrus</italic> Chevrolat, a geographically disjunct lineage of Staphylinini (Coleoptera, Staphylinidae)</article-title><source>Zookeys</source><day>7</day><month>7</month><year>2014</year><volume>2014</volume><issue>423</issue><fpage>1</fpage><lpage>113</lpage><pub-id pub-id-type="doi">10.3897/zookeys.423.7536</pub-id></mixed-citation></tp:treatment-meta><tp:nomenclature><tp:taxon-name>
                        <tp:taxon-name-part taxon-name-part-type="genus">Bolitogyrus</tp:taxon-name-part>
                    </tp:taxon-name><tp:taxon-authority>Chevrolat, 1842</tp:taxon-authority><tp:nomenclature-citation-list><tp:nomenclature-citation><tp:taxon-name>Bolitogyrus</tp:taxon-name><comment> Chevrolat, 1842: 641. Type species: <italic><tp:taxon-name>Quedius buphthalmus</tp:taxon-name></italic> Erichson, 1840: 534, fixed by monotypy (see <xref ref-type="bibr" rid="B17">Herman 2001a</xref>).</comment></tp:nomenclature-citation><tp:nomenclature-citation><tp:taxon-name>Cyrtothorax</tp:taxon-name><comment> Kraatz, 1858: 366. Type species: <italic><tp:taxon-name>Cyrtothorax sallei</tp:taxon-name></italic> Kraatz, 1858: 367, fixed by subsequent designation by <xref ref-type="bibr" rid="B28">Scheerpeltz 1974</xref>.</comment></tp:nomenclature-citation><tp:nomenclature-citation><tp:taxon-name>Cyrtothorax</tp:taxon-name><comment>; <xref ref-type="bibr" rid="B22">Kraatz 1858</xref> (description of genus, species included: <italic>sallei</italic>, <italic>erythrurus</italic>), <xref ref-type="bibr" rid="B14">Fauvel 1878</xref> (key to species), <xref ref-type="bibr" rid="B30">Sharp 1884</xref> (notes), <xref ref-type="bibr" rid="B5">Cameron 1932</xref> (key to species of ‘British India’), <xref ref-type="bibr" rid="B3">Blackwelder 1952</xref> (type species designation, invalid, see <xref ref-type="bibr" rid="B18">Herman 2001b</xref>), <xref ref-type="bibr" rid="B27">Scheerpeltz 1962</xref> (key to genera of <tp:taxon-name>Quediini</tp:taxon-name>), <xref ref-type="bibr" rid="B28">Scheerpeltz 1974</xref> (type species designation, key to world species), <xref ref-type="bibr" rid="B32">Shibata 1986</xref> (species list, Taiwan), <xref ref-type="bibr" rid="B36">Smetana 1988</xref> (synonym of <italic><tp:taxon-name>Bolitogyrus</tp:taxon-name></italic>)</comment></tp:nomenclature-citation><tp:nomenclature-citation><tp:taxon-name>Bolitogyrus</tp:taxon-name><comment>; <xref ref-type="bibr" rid="B3">Blackwelder 1952</xref> (type species designation, invalid, <italic>cribripennis</italic> not available), <xref ref-type="bibr" rid="B15">Hammond 1984</xref> (checklist of Borneo species), <xref ref-type="bibr" rid="B36">Smetana 1988</xref> (characters, discussion of availability of <italic><tp:taxon-name>Bolitogyrus</tp:taxon-name></italic> and its type species), <xref ref-type="bibr" rid="B37">Smetana 1995</xref> (characters, key to species of Taiwan), <xref ref-type="bibr" rid="B38">Smetana 2000</xref> (key to species of mainland China), <xref ref-type="bibr" rid="B17">Herman 2001a</xref> (discussion of availability of <italic><tp:taxon-name>Bolitogyrus</tp:taxon-name></italic> and its type species), <xref ref-type="bibr" rid="B26">Rougemont 2001</xref> (microhabitat notes), Navarette-Heredia et al. 2002 (key to genera of <tp:taxon-name>Staphylininae</tp:taxon-name>, distribution in Mexico and Neotropics), <xref ref-type="bibr" rid="B42">Yuan et al. 2007</xref> (characters, incomplete key to mainland Chinese species), <xref ref-type="bibr" rid="B21">Hu et al. 2011</xref> (characters, key to mainland Chinese species).</comment></tp:nomenclature-citation><!--PageBreak--></tp:nomenclature-citation-list></tp:nomenclature><tp:treatment-sec sec-type="Taxonomic history"><title>Taxonomic history.</title><p>The first instance of the genus group name ‘<italic><tp:taxon-name>Bolitogyrus</tp:taxon-name></italic>’ was in <xref ref-type="bibr" rid="B11">Dejean (1836)</xref> as ‘<italic><tp:taxon-name>Bolitogyrus cribripennis</tp:taxon-name></italic>’, however both the genus and species names were <italic>nomina nuda</italic> and unavailable as no description was published. <xref ref-type="bibr" rid="B9">Chevrolat (1842)</xref> mentioned that he had sent ‘<italic><tp:taxon-name>Bolitogyrus cribripennis</tp:taxon-name></italic>’ to Erichson, who considered it synonymous with <italic><tp:taxon-name>Quedius buphthalmus</tp:taxon-name></italic> Erichson, 1840 from ‘Mexico’. No subsequent authors, or <xref ref-type="bibr" rid="B9">Chevrolat (1842)</xref> provided characters for ‘<italic><tp:taxon-name>Bolitogyrus cribripennis</tp:taxon-name></italic>’ and thus, the name remains unavailable. However, as argued by <xref ref-type="bibr" rid="B17">Herman (2001a)</xref>, Chevrolat’s acceptance of Erichson’s identification made <italic><tp:taxon-name>Bolitogyrus</tp:taxon-name></italic> available by indication and by monotypy, <italic><tp:taxon-name>Quedius buphthalmus</tp:taxon-name></italic> Erichson became the type species of the former genus group name. This concept is accepted herein.</p><p><xref ref-type="bibr" rid="B22">Kraatz (1858)</xref> described the genus <italic><tp:taxon-name>Cyrtothorax</tp:taxon-name></italic> for two new species: <italic><tp:taxon-name>Cyrtothorax sallei</tp:taxon-name></italic> from ‘Mexico’ and <italic><tp:taxon-name>Cyrtothorax erythrurus</tp:taxon-name></italic> from ‘Nova Grenada’ (=Panama + Colombia). No mention was made to either <italic><tp:taxon-name>Bolitogyrus</tp:taxon-name></italic> or <italic><tp:taxon-name>Quedius buphthalmus</tp:taxon-name></italic>, and it can be assumed that Kraatz was unaware of Erichson’s species and the obscure literature records of the name <italic><tp:taxon-name>Bolitogyrus</tp:taxon-name></italic>. <xref ref-type="bibr" rid="B14">Fauvel (1878)</xref> was the first to associate <italic><tp:taxon-name>Bolitogyrus</tp:taxon-name></italic>, <italic><tp:taxon-name>Cyrtothorax</tp:taxon-name></italic> and <italic><tp:taxon-name>Quedius buphthalmus</tp:taxon-name></italic> together. However, he attributed <italic><tp:taxon-name>Bolitogyrus</tp:taxon-name></italic> to Dejean, listed it as a junior synonym of <italic><tp:taxon-name>Cyrtothorax</tp:taxon-name></italic> and listed <italic><tp:taxon-name>Cyrtothorax sallei</tp:taxon-name></italic> as a junior synonym of <italic><tp:taxon-name>Quedius buphthalmus</tp:taxon-name></italic>, all without explanation. In an influential catalog by <xref ref-type="bibr" rid="B3">Blackwelder (1952)</xref>, <italic><tp:taxon-name>Bolitogyrus</tp:taxon-name></italic> was listed as a senior synonym of <italic><tp:taxon-name>Cyrtothorax</tp:taxon-name></italic> for reasons not considered under the Code as valid (summarized by <xref ref-type="bibr" rid="B17">Herman 2001a</xref>). Nevertheless, other, later authors (<xref ref-type="bibr" rid="B15">Hammond 1984</xref>, <xref ref-type="bibr" rid="B36">Smetana 1988</xref>) accepted Blackwelder’s opinion and helped to establish <italic><tp:taxon-name>Bolitogyrus</tp:taxon-name></italic> as the correct name for this genus. Until 1988, both names appeared in the literature.</p><p>Fauvel (1858) was the first to recognize that the genus also occurred in the Oriental region and described <italic><tp:taxon-name>Cyrtothorax vulneratus</tp:taxon-name></italic> from ‘Cochinchine’ (= southern Vietnam) and <italic><tp:taxon-name>Cyrtothorax carnifex</tp:taxon-name></italic> from Cambodia. In the Biologia Centrali Americana, <xref ref-type="bibr" rid="B30">Sharp (1884)</xref> described <italic><tp:taxon-name>Cyrtothorax cyanescens</tp:taxon-name></italic> and <italic><tp:taxon-name>Cyrtothorax salvini</tp:taxon-name></italic> from Guatemala, <italic><tp:taxon-name>Cyrtothorax fulgidus</tp:taxon-name></italic> from Nicaragua and <italic><tp:taxon-name>Cyrtothorax bullatus</tp:taxon-name></italic> from Panama. <xref ref-type="bibr" rid="B2">Bernhauer (1915)</xref> extended the range of <italic><tp:taxon-name>Bolitogyrus</tp:taxon-name></italic> to the island of Borneo with his description of <italic><tp:taxon-name>Cyrtothorax caesareus</tp:taxon-name></italic>. Wendeler described <italic><tp:taxon-name>Cyrtothorax costaricensis</tp:taxon-name></italic> from Costa Rica in 1927 and a year later described <italic><tp:taxon-name>Cyrtothorax strigifrons</tp:taxon-name></italic> from Mexico. Cameron described <italic><tp:taxon-name>Cyrtothorax signatus</tp:taxon-name></italic> from Ceylon (=Sri Lanka) in 1932, <italic><tp:taxon-name>Cyrtothorax elegans</tp:taxon-name></italic>, <italic><tp:taxon-name>Cyrtothorax octomaculatus</tp:taxon-name></italic>, and <italic><tp:taxon-name>Cyrtothorax rufipennis</tp:taxon-name></italic> from Java in 1937, and <italic><tp:taxon-name>Cyrtothorax borneensis</tp:taxon-name></italic> and <italic><tp:taxon-name>Cyrtothorax proximus</tp:taxon-name></italic> from Borneo in 1942. <xref ref-type="bibr" rid="B28">Scheerpeltz (1974)</xref> provided a review of the entire genus (as <italic><tp:taxon-name>Cyrtothorax</tp:taxon-name></italic>), an identification key and descriptions of five new species: <italic><tp:taxon-name>Cyrtothorax bechyneorum</tp:taxon-name></italic> from El Salvador, <italic><tp:taxon-name>Cyrtothorax doesbergi</tp:taxon-name></italic> from Java, <italic><tp:taxon-name>Cyrtothorax fukiensis</tp:taxon-name></italic> from southeast China, <italic><tp:taxon-name>Cyrtothorax nevermanni</tp:taxon-name></italic> from Costa Rica and <italic><tp:taxon-name>Cyrtothorax vietnamensis</tp:taxon-name></italic> from Vietnam. Unfortunately, the key is difficult to use as it relies almost entirely on coloration and cannot accommodate the considerable color variation often encountered within species of this genus.</p><p><xref ref-type="bibr" rid="B31">Shibata (1979)</xref> was the first to study and illustrate the aedeagus of <!--PageBreak--><italic><tp:taxon-name>Bolitogyrus</tp:taxon-name></italic> and described <italic><tp:taxon-name>Cyrtothorax rufomaculatus</tp:taxon-name></italic> from Taiwan. Following <xref ref-type="bibr" rid="B31">Shibata (1979)</xref>, all further descriptions of <italic><tp:taxon-name>Bolitogyrus</tp:taxon-name></italic> included the aedeagus if the male was known. <xref ref-type="bibr" rid="B43">Zheng (1988)</xref> described <italic><tp:taxon-name>Cyrtothorax cyanipennis</tp:taxon-name></italic> from China and <xref ref-type="bibr" rid="B16">Hayashi (1991)</xref> described <italic><tp:taxon-name>Cyrtothorax taiwanensis</tp:taxon-name></italic> from Taiwan. <xref ref-type="bibr" rid="B39">Smetana and Zheng (2000)</xref> described a further three species from China: <italic><tp:taxon-name>Bolitogyrus electus</tp:taxon-name></italic>, <italic><tp:taxon-name>Bolitogyrus kitawakii</tp:taxon-name></italic> and <italic><tp:taxon-name>Bolitogyrus pictus</tp:taxon-name></italic>. <xref ref-type="bibr" rid="B38">Smetana (2000)</xref> described <italic><tp:taxon-name>Bolitogyrus nigropolitus</tp:taxon-name></italic> from Sichuan, China and provided a key to the species known from Mainland China. He also introduced a lineage concept for the Chinese species based on the punctation of the anterior angles of the pronotum. <xref ref-type="bibr" rid="B26">Rougemont (2001)</xref> extended the range of <italic><tp:taxon-name>Bolitogyrus</tp:taxon-name></italic> to southern India with his description of <italic><tp:taxon-name>Bolitogyrus lasti</tp:taxon-name></italic> and <xref ref-type="bibr" rid="B42">Yuan et al. (2007)</xref> described three more species from China: <italic><tp:taxon-name>Bolitogyrus elegantulus</tp:taxon-name></italic>, <italic><tp:taxon-name>Bolitogyrus flavus</tp:taxon-name></italic> and <italic><tp:taxon-name>Bolitogyrus nigerrimus</tp:taxon-name></italic>. The latter authors also developed upon the lineage concept of <xref ref-type="bibr" rid="B38">Smetana (2000)</xref> by adding characters of the prosternum and female tergite VIII. Finally, <xref ref-type="bibr" rid="B21">Hu et al. (2011)</xref> described <italic><tp:taxon-name>Bolitogyrus huanghoi</tp:taxon-name></italic> from China and updated the key to the Mainland Chinese species.</p><p>Unfortunately, no Neotropical species of <italic><tp:taxon-name>Bolitogyrus</tp:taxon-name></italic> have been described or otherwise treated since <xref ref-type="bibr" rid="B28">Scheerpeltz (1974)</xref> and the male sexual characters of these species remain unknown.</p></tp:treatment-sec><tp:treatment-sec sec-type="Diagnosis"><title>Diagnosis.</title><p><italic><tp:taxon-name>Bolitogyrus</tp:taxon-name></italic> can be easily recognized among other <tp:taxon-name>Staphylinini</tp:taxon-name> by its characteristic habitus (<xref ref-type="fig" rid="F1">Figs 1</xref>–<xref ref-type="fig" rid="F2">2</xref>) and the following five characters: antennomeres I–V without dense, tomentose pubescence (<xref ref-type="fig" rid="F5">Fig. 5A–E</xref>); lateral face of hind tibia without spines, only setae (<xref ref-type="fig" rid="F11">Fig. 11F</xref>); eyes strongly convex and occupying nearly entire lateral head length (<xref ref-type="fig" rid="F6">Fig. 6A–G</xref>); disc of head and pronotum without microsculpture (sometimes fragments of microsculpture present around roughly sculptured areas); elytral punctures not limited to discrete rows and without appressed setae typical of <tp:taxon-name>Staphylinini</tp:taxon-name>, punctures asetose except those bearing erect (usually long and coarse) macrosetae in a sutural, discal and lateral row (best visible in <xref ref-type="fig" rid="F9">Fig. 9B</xref> and <xref ref-type="fig" rid="F10">10D</xref>). Among the taxa not belonging to <tp:taxon-name>Staphylinini</tp:taxon-name> Propria (<italic>sensu</italic> <xref ref-type="bibr" rid="B4">Brunke and Solodovnikov 2013</xref>), the antennae pubescence, spineless lateral face of the hind tibia and the elytral punctation are potential, unique synapomorphies of <italic><tp:taxon-name>Bolitogyrus</tp:taxon-name></italic>.</p><p>Diagnoses given previously for <italic><tp:taxon-name>Bolitogyrus</tp:taxon-name></italic> (e.g., <xref ref-type="bibr" rid="B36">Smetana 1988</xref>, <xref ref-type="bibr" rid="B21">Hu et al. 2011</xref>) have included a V-shaped impression on the frons, markedly explanate basal and posterolateral pronotal margins and a mesotibia without spines on its lateral face. These character states were found to apply only to a limited portion of the genus, especially concerning the Neotropical species. The frontal impression is weakly formed in the Neotropical species and a few species (e.g., <italic><tp:taxon-name>Bolitogyrus newtoni</tp:taxon-name></italic> Brunke) either lack the impression on the frons or have it barely discernable. The markedly explanate margins of the pronotum are most strongly developed in the Oriental species, especially in the non-ridged prosternum group <italic>sensu</italic> <xref ref-type="bibr" rid="B42">Yuan et al. (2007)</xref> (e.g., <italic><tp:taxon-name>Bolitogyrus pictus</tp:taxon-name></italic> Smetana &amp; Zheng (<xref ref-type="fig" rid="F7">Fig. 7A</xref>)). The margins of those Oriental species with a ridged prosternum (e.g., <italic><tp:taxon-name>Bolitogyrus electus</tp:taxon-name></italic> Smetana &amp; Zheng) are much less expanded, and those of the Neotropical region are barely expanded at all (<xref ref-type="fig" rid="F7">Fig. 7B–D</xref>). In many species of <italic><tp:taxon-name>Bolitogyrus</tp:taxon-name></italic>, the lateral face of the mesotibia does bear spines, though they are thinner than in most genera of <tp:taxon-name>Staphylinini</tp:taxon-name> and often hidden amongst setae of the same length (<xref ref-type="fig" rid="F11">Fig. 11D</xref>). In <italic><tp:taxon-name>Bolitogyrus marquezi</tp:taxon-name></italic> Brunke, these spines are distinct (<xref ref-type="fig" rid="F7">Fig. 7E</xref>) and as well-developed as in some species of <italic><tp:taxon-name>Indoquedius</tp:taxon-name></italic> Blackwelder. However, the lateral face of the metatibia in all examined <italic><tp:taxon-name>Bolitogyrus</tp:taxon-name></italic> lacks spines (<xref ref-type="fig" rid="F7">Fig. 7F</xref>) and this character state may be a synapomorphy of the genus.</p><p>Due to the glossy body surface and large eyes, <!--PageBreak--><italic><tp:taxon-name>Bolitogyrus</tp:taxon-name></italic> is most similar in habitus to <italic><tp:taxon-name>Anaquedius</tp:taxon-name></italic> Casey, <italic><tp:taxon-name>Astrapaeus</tp:taxon-name></italic> Gravenhorst, <italic><tp:taxon-name>Hemiquedius</tp:taxon-name></italic> Casey, <italic><tp:taxon-name>Indoquedius</tp:taxon-name></italic>, <italic><tp:taxon-name>Parisanopus</tp:taxon-name></italic> Brèthes, <italic><tp:taxon-name>Quedius (Cyrtoquedius)</tp:taxon-name></italic> Bernhauer and <italic><tp:taxon-name>Quwatanabius</tp:taxon-name></italic> Smetana but can be distinguished from these genera solely by the irregular, mostly asetose elytral punctation or glabrous antennomeres I–V.</p></tp:treatment-sec><tp:treatment-sec sec-type="Redescription"><title>Redescription.</title><p>Large to medium sized, glossy <tp:taxon-name>Staphylinini</tp:taxon-name>, often with bright metallic reflections or contrasting patterns of red or yellow and black, legs often yellow with dark bands.</p><p><italic>Head</italic> moderately to strongly transverse; dorsally without microsculpture except as fragments near coarse sculptured areas; eyes large and strongly convex, occupying nearly entire lateral head length, temple almost non-existent; neck constriction well-developed; medial frontoclypeal puncture present (<italic>e.g</italic>., ‘f’ in <xref ref-type="fig" rid="F6">Fig. 6C</xref>; with two to four, rarely five or more, oculomarginal punctures along inner margin of eye (‘d’ in <xref ref-type="fig" rid="F6">Fig. 6B</xref>); without additional punctures between anterior frontal punctures; with only one vertical puncture at base of head; antenna subclavate, non-geniculate, antennomeres VI–XI wider and often more darkly colored than preceding, I–V without tomentose pubescence; labrum broad, with lateral areas poorly sclerotized, with medial incision; mandible large, slender, apical half distinctly more slender and curved mediad, with dorsolateral groove, with two teeth, basal tooth with blunt apex, apical tooth much smaller and acute, left mandible with teeth on same plane, right mandible with apical tooth below dorsal plane of mandible, some species with an additional, minute tooth just basad of the basal tooth; ventral surface of head with fine microsculpture of transverse waves; maxillary palpi with apical palpomere fusiform, glabrous to sparsely covered with minute, pale setae in some species, and longer and narrower than previous segment; labial palpi with apical palpomere elongate to broad fusiform, as wide to narrower than previous segment, glabrous to distinctly setose; mentum transverse, alpha seta present, beta seta present (fig 7B in <xref ref-type="bibr" rid="B4">Brunke and Solodovnikov 2013</xref>); ligula with only minute notch apically; gular sutures strongly convergent posteriad, nearly touching and running parallel from midlength to near base; postgenal and ventral basal ridges present; nuchal ridge present dorsally and laterally; in most species, infraorbital ridge appearing as absent, some species with infraorbital ridge present as short, fine fragment posteriad of ventral extension of nuchal ridge; ridge of unknown homology extending from base of mandible and fusing with nuchal ridge/infraorbital ridge, forming a sharp angle at the point of fusion; dorsal basal ridge absent.</p><p><italic>Pronotum</italic> slightly to strongly transverse, widest anteriorly, convex, surface without microsculpture except as fragments near areas of coarse sculpture, basal and posterolateral margins at least slightly expanded and explanate (<xref ref-type="fig" rid="F7">Fig. 7B</xref>), markedly sharply explanate and expanded in some Oriental species (<xref ref-type="fig" rid="F7">Fig. 7A</xref>); with pair of impressions medially (<xref ref-type="fig" rid="F7">Fig. 7B</xref>), developing medially into an, often sexually dimorphic, pronotal protuberance in some species (Neotropical species) (<xref ref-type="fig" rid="F8">Fig. 8A–B</xref>) or without impressions or a protuberance (nearly all Oriental species) (<xref ref-type="fig" rid="F7">Fig. 7A</xref>); dorsal rows of pronotum with one to three punctures; hypomeron partially visible in lateral view; inferior line of hypomeron present, ending near anterior coxa, not connected to superior line; postcoxal process well-developed but membranous; pronotum and prosternum not fused inside procoxal cavity; prosternum acute apically and produced ventrad (<xref ref-type="fig" rid="F11">Fig. 11C</xref>), with only scattered, short setae medially, pair of medial macrosetae absent, sharp median carina not present (<xref ref-type="fig" rid="F11">Fig. 11C</xref>), basisternum without (most species) or with rounded longitudinal ridge (several Oriental species).</p><!--PageBreak--><p><italic>Elytra</italic> with dorsal surface varying from slightly but evenly convex to highly uneven with protuberances, entire surface irregularly, sparsely punctate, most punctures asetose but those in sutural, discal and lateral rows with coarse, erect macrosetae (<xref ref-type="fig" rid="F9">Fig. 9B–F</xref>); scutellum coarsely punctate (punctures transversely rugose in Strigifrons Group), posterior scutellar ridge present (<xref ref-type="fig" rid="F10">Fig. 10E–F</xref>); subbasal ridge present, sinuate and directed anteriad (<xref ref-type="fig" rid="F10">Fig. 10E</xref>) (horizontal and connected to humerus in Strigifrons Group and <italic><tp:taxon-name>Bolitogyrus marquezi</tp:taxon-name></italic> (<xref ref-type="fig" rid="F10">Fig. 10E</xref>)); hind wings fully developed, MP4 and CuA veins separate, vein MP3 present (<xref ref-type="fig" rid="F9">Fig. 9A</xref>); row of humeral spines present (<italic>e.g.</italic>, <xref ref-type="fig" rid="F10">Fig. 10B</xref>); intercoxal area of mesocoxal acetabulum distinctly recessed compared to metaventrite and intercoxal process, mesocoxae therefore contiguous.</p><p><italic>Procoxa</italic> with anterior portion of external ridge fading out and not extending beyond half the length of coxa in most species (fig. 9E in <xref ref-type="bibr" rid="B4">Brunke and Solodovnikov 2013</xref>) (external ridge extended beyond half the length of coxa in some Neotropical species); procoxa with internal ridge present and extended dorsad nearly the entire length of coxa (fig. 9F in <xref ref-type="bibr" rid="B4">Brunke and Solodovnikov 2013</xref>); metacoxa without transverse carina; mesotibia not heavily spinose, spines thin and usually inconspicuous among setae of similar length, in some species, mesotibia entirely without spines; metatibia without spines on lateral face, medial face sometimes with one or two small, thin spines; protarsomeres with dorsal surface setose, setae not restricted to margins; metatarsomeres II–V setose on dorsal surface; metatarsomeres IV with ventral spine-like setae distinctly interrupted medially and removed from apical margin (fig. 9A in <xref ref-type="bibr" rid="B4">Brunke and Solodovnikov 2013</xref>); one pair of empodial setae present on all tarsi, pairs of length subequal to each other, shorter than tarsal claws; both sexes without brush of adhesive setae on basal mesotarsomere; both sexes with tenant setae on ventral face of protarsus, in many species protarsus slightly more expanded in males than in females.</p><!--PageBreak--><p><italic>Abdomen</italic> with prototergal glands present and with well-developed acetabulum; abdominal tergites III–V deeply impressed at base, impression with coarse punctures; disc of abdominal tergites III–V or III–VI impunctate at middle (<italic>e.g.</italic>, <xref ref-type="fig" rid="F12">Fig. 12A, B, E</xref>); abdominal tergite II with basal longitudinal carina entire, connecting anterior margin of tergite with transverse basal carina; abdominal tergites with only anterior transverse basal line, without pair of accessory ridges or curved ridge (<italic>e.g.</italic>, <xref ref-type="fig" rid="F12">Fig. 12A</xref>); abdominal sternite III with basal transverse carina sharply produced at middle and forming an acute angle (<xref ref-type="fig" rid="F14">Fig. 14E</xref>); sternite VII without porose structure; male sternite VIII with vaguely emarginate to deeply incised apical margin, triangular area near emargination more sparsely punctate than surround area to entirely glabrous, varying in size, male sternite VI and VII sometimes with similar modifications; in some species, female tergite VIII with small, semicircular to elongate notch; aedeagus with parameres fused into one solid sclerite (‘the paramere’), paramere often divided into two lobes in apical half or with median seam; paramere with peg setae (except <italic><tp:taxon-name>Bolitogyrus cornutus</tp:taxon-name></italic>); median lobe of aedeagus variable, apical half divided into two lobes in several Neotropical species; internal sac of aedeagus with only small sclerites, in some species (<italic><tp:taxon-name>Bolitogyrus marquezi</tp:taxon-name></italic> and the Strigifrons Group) with one or a pair of more strongly sclerotized sclerites; female gonocoxite with apical stylus; female tergite X in many species with raised disc (<italic>e.g.</italic>, <xref ref-type="fig" rid="F25">Fig. 25A–F</xref>), in some species (Bullatus Lineage) basal portion sometimes strongly reduced and covered at middle by expanded medial portions of the laterotergal sclerites and basal by an accessory sclerite (<italic>e.g.</italic>, <xref ref-type="fig" rid="F27">Fig. 27E</xref>). Females with spermatheca unsclerotized.</p></tp:treatment-sec><tp:treatment-sec sec-type="Checklist of Neotropical Bolitogyrus"><title>Checklist of Neotropical <italic><tp:taxon-name>Bolitogyrus</tp:taxon-name></italic></title><p>Buphthalmus Group</p><p><italic><tp:taxon-name>Bolitogyrus buphthalmus</tp:taxon-name></italic> (Erichson, 1840)</p><p><italic><tp:taxon-name>Bolitogyrus costaricensis</tp:taxon-name></italic> (Wendeler, 1927)</p><p><italic><tp:taxon-name>Bolitogyrus erythrurus</tp:taxon-name></italic> (Kraatz, 1858)</p><p><italic><tp:taxon-name>Bolitogyrus fulgidus</tp:taxon-name></italic> (Sharp, 1884)</p><p><italic><tp:taxon-name>Bolitogyrus pulchrus</tp:taxon-name></italic> Brunke, sp. n.</p><p><italic><tp:taxon-name>Bolitogyrus sallei</tp:taxon-name></italic> (Kraatz, 1858) stat. r.</p><p><italic><tp:taxon-name>Bolitogyrus salvini</tp:taxon-name></italic> (Sharp, 1884)</p><p>Bullatus Lineage</p><p>Unplaced</p><p><italic><tp:taxon-name>Bolitogyrus bullatus</tp:taxon-name></italic> (Sharp, 1884)</p><p><italic><tp:taxon-name>Bolitogyrus apicofasciatus</tp:taxon-name></italic> Brunke, sp. n.</p><p>Ashei Group</p><p><italic><tp:taxon-name>Bolitogyrus ashei</tp:taxon-name></italic> Brunke, sp. n.</p><p><italic><tp:taxon-name>Bolitogyrus tortifolius</tp:taxon-name></italic> Brunke, sp. n.</p><p><italic><tp:taxon-name>Bolitogyrus pseudotortifolius</tp:taxon-name></italic> Brunke, sp. n.</p><p>Cornutus Group</p><p><italic><tp:taxon-name>Bolitogyrus cornutus</tp:taxon-name></italic> Brunke, sp. n.</p><p><italic><tp:taxon-name>Bolitogyrus brevistellus</tp:taxon-name></italic> Brunke, sp. n.</p><p><italic><tp:taxon-name>Bolitogyrus bufo</tp:taxon-name></italic> Brunke, sp. n.</p><p><italic><tp:taxon-name>Bolitogyrus cheungi</tp:taxon-name></italic> Brunke, sp. n.</p><p><italic><tp:taxon-name>Bolitogyrus gracilis</tp:taxon-name></italic> Brunke, sp. n.</p><p><italic><tp:taxon-name>Bolitogyrus longistellus</tp:taxon-name></italic> Brunke, sp. n.</p><p><italic><tp:taxon-name>Bolitogyrus thomasi</tp:taxon-name></italic> Brunke, sp. n.</p><p>Divisus Group</p><p><italic><tp:taxon-name>Bolitogyrus divisus</tp:taxon-name></italic> Brunke, sp. n.</p><p><italic><tp:taxon-name>Bolitogyrus falini</tp:taxon-name></italic> Brunke, sp. n.</p><p><italic><tp:taxon-name>Bolitogyrus inexspectatus</tp:taxon-name></italic> Brunke, sp. n.</p><p>Strigifrons Group</p><p><italic><tp:taxon-name>Bolitogyrus strigifrons</tp:taxon-name></italic> (Wendeler, 1928)</p><p><italic><tp:taxon-name>Bolitogyrus silex</tp:taxon-name></italic> Brunke, sp. n.</p><p><italic><tp:taxon-name>Bolitogyrus viridescens</tp:taxon-name></italic> Brunke, sp. n.</p><p>Unplaced <italic><tp:taxon-name>Bolitogyrus</tp:taxon-name></italic></p><p><italic><tp:taxon-name>Bolitogyrus bechyneorum</tp:taxon-name></italic> (Scheerpeltz, 1974)</p><p><italic><tp:taxon-name>Bolitogyrus marquezi</tp:taxon-name></italic> Brunke, sp. n.</p><p><italic><tp:taxon-name>Bolitogyrus newtoni</tp:taxon-name></italic> Brunke, sp. n.</p><p>Undescribed species</p><!--PageBreak--></tp:treatment-sec><tp:treatment-sec sec-type="Key to the Neotropical species of Bolitogyrus"><title>Key to the Neotropical species of <italic><tp:taxon-name>Bolitogyrus</tp:taxon-name></italic></title><table-wrap content-type="key" position="anchor" orientation="portrait"><table><tbody><tr><td rowspan="1" colspan="1">1</td><td rowspan="1" colspan="1">Head without central protuberance delimited by depressed areas of the cuticle (<xref ref-type="fig" rid="F6">Fig. 6B</xref>)</td><td rowspan="1" colspan="1">2</td></tr><tr><td rowspan="1" colspan="1">–</td><td rowspan="1" colspan="1">Head with central protuberance delimited by depressed areas of the cuticle (<xref ref-type="fig" rid="F6">Fig. 6A</xref>)</td><td rowspan="1" colspan="1">Bullatus Lineage, 12</td></tr><tr><td rowspan="1" colspan="1">2</td><td rowspan="1" colspan="1">Antenna dark brown, antennomere II with dark reddish base (<xref ref-type="fig" rid="F5">Fig. 5E</xref>); known only from the Talamanca mountains in Costa Rica and Panama; aedeagus as in <xref ref-type="fig" rid="F16">Fig. 16A–B</xref></td><td rowspan="1" colspan="1"><italic><tp:taxon-name>Bolitogyrus pulchrus</tp:taxon-name></italic> Brunke, sp. n.</td></tr><tr><td rowspan="1" colspan="1">–</td><td rowspan="1" colspan="1">Antennomeres I–V at least partially pale, distinctly contrasting with VI–X in most specimens (<xref ref-type="fig" rid="F5">Fig. 5A</xref>)</td><td rowspan="1" colspan="1">3</td></tr><tr><td rowspan="1" colspan="1">3</td><td rowspan="1" colspan="1">Abdominal segment VIII and genital segment distinctly yellow to orange, contrasting with previous segment (<xref ref-type="fig" rid="F12">Fig. 12D</xref>)</td><td rowspan="1" colspan="1">4</td></tr><tr><td rowspan="1" colspan="1">–</td><td rowspan="1" colspan="1">Abdominal segment VIII and genital segment dark: black or brownish, not strongly contrasting with previous segment (<xref ref-type="fig" rid="F12">Fig. 12C</xref>)</td><td rowspan="1" colspan="1">6</td></tr><tr><td rowspan="1" colspan="1">4</td><td rowspan="1" colspan="1">Surface of elytral disc without distinct protuberances, rather evenly convex (<xref ref-type="fig" rid="F9">Fig. 9B</xref>); elytra with epipleuron and extreme base reddish, contrasting with blue to green metallic color on disc (<xref ref-type="fig" rid="F10">Fig. 10A</xref>); female tergite X distinct: sharply produced at apex and with unique beveled apical area (<xref ref-type="fig" rid="F26">Fig. 26E–F</xref>); female secondary gonocoxite swollen at base (<xref ref-type="fig" rid="F27">Fig. 27H</xref>); known from Nicaragua to Costa Rica (not east of the Central Cordillera)</td><td rowspan="1" colspan="1"><italic><tp:taxon-name>Bolitogyrus fulgidus</tp:taxon-name></italic> (Sharp) [male unknown]</td></tr><tr><td rowspan="1" colspan="1">–</td><td rowspan="1" colspan="1">Surface of elytral disc with protuberances, distinctly uneven (<xref ref-type="fig" rid="F10">Fig. 10B</xref>); elytra entirely reddish or entirely dark, with metallic reflections (<xref ref-type="fig" rid="F10">Fig. 10B</xref>); female tergite X less sharply produced at apex, without beveled apical area (<xref ref-type="fig" rid="F25">Fig. 25I–K</xref>; <xref ref-type="fig" rid="F26">26A–C</xref>); female secondary gonocoxite regularly shaped, not distinctly swollen (<xref ref-type="fig" rid="F27">Fig. 27G</xref>); Mexico to Panama</td><td rowspan="1" colspan="1">5</td></tr><tr><td rowspan="1" colspan="1">5</td><td rowspan="1" colspan="1">Female tergite X with raised area on disc that is slender and subparallel in basal half (<xref ref-type="fig" rid="F26">Fig. 26A–C</xref>); known from Chiapas, Mexico to central Nicaragua; aedeagus as in <xref ref-type="fig" rid="F16">Fig. 16C–H</xref></td><td rowspan="1" colspan="1"><italic><tp:taxon-name>Bolitogyrus salvini</tp:taxon-name></italic> (Sharp) (morphotypes I and II).</td></tr><tr><td rowspan="1" colspan="1">–</td><td rowspan="1" colspan="1">Female tergite X with raised area on disc that is broader at base and distinctly narrowing to apex in basal half (<xref ref-type="fig" rid="F25">Fig. 25I–K</xref>); distributed in Talamanca mountains (southern Costa Rica and northern Panama)</td><td rowspan="1" colspan="1"><italic><tp:taxon-name>Bolitogyrus erythrurus</tp:taxon-name></italic> (Kraatz) [male unknown]</td></tr><tr><td rowspan="1" colspan="1">6</td><td rowspan="1" colspan="1">Antennomere VI quadrate when viewed in widest profile (<xref ref-type="fig" rid="F5">Fig. 5C</xref>); disc of elytra with small, poorly impressed punctures (<xref ref-type="fig" rid="F9">Fig. 9D</xref>); mesotibia with distinct spines, not obscured by setae of the same length (<xref ref-type="fig" rid="F11">Fig. 11E</xref>); lateral area of abdominal tergites III–VII with characteristic short, appressed setae (<xref ref-type="fig" rid="F12">Fig. 12F</xref>); known only from Mexico; aedeagus as in <xref ref-type="fig" rid="F17">Fig. 17D–F</xref></td><td rowspan="1" colspan="1"><italic><tp:taxon-name>Bolitogyrus marquezi</tp:taxon-name></italic> Brunke, sp. n.</td></tr><tr><td rowspan="1" colspan="1">–</td><td rowspan="1" colspan="1">Antennomere VI transverse when viewed in widest profile (<xref ref-type="fig" rid="F5">Fig. 5B</xref>); disc of elytra with most punctures more strongly impressed, creating wider depressions (<xref ref-type="fig" rid="F9">Fig. 9B, C and E</xref>); mesotibia with, at most, thin spines obscured by <!--PageBreak-->setae of the same length (<xref ref-type="fig" rid="F11">Fig. 11D</xref>); lateral area of abdominal tergites III–VII with longer setae that are not appressed (<xref ref-type="fig" rid="F12">Fig. 12E</xref>)</td><td rowspan="1" colspan="1">7</td></tr><tr><td rowspan="1" colspan="1">7</td><td rowspan="1" colspan="1">Disc of elytra more or less even, punctation dense and more regularly spaced (<xref ref-type="fig" rid="F9">Fig. 9C</xref>); forebody bright metallic blue to blue-green, elytra with dull silver reflection in clean specimens (<xref ref-type="fig" rid="F2">Fig. 2E</xref>), elytra never bright metallic purple or bronze; male with sternites VII and VIII deeply impressed and distinctly emarginate (<xref ref-type="fig" rid="F13">Fig. 13B</xref>); known from Mexico to central Nicaragua; aedeagus as in <xref ref-type="fig" rid="F16">Fig. 16J–L</xref></td><td rowspan="1" colspan="1"><italic><tp:taxon-name>Bolitogyrus bechyneorum</tp:taxon-name></italic> Scheerpeltz</td></tr><tr><td rowspan="1" colspan="1">–</td><td rowspan="1" colspan="1">Disc of elytra uneven, punctation more irregularly spaced (<xref ref-type="fig" rid="F9">Fig. 9E</xref>; <xref ref-type="fig" rid="F10">10B</xref>); forebody with metallic reflection of variable color, including blue, elytra bronze, dark green, greenish-bronze, purple or bluish-purple, never with silvery reflection; male with sternites VII and VIII not deeply impressed or distinctly emarginate (<xref ref-type="fig" rid="F13">Fig. 13A</xref>)</td><td rowspan="1" colspan="1">8</td></tr><tr><td rowspan="1" colspan="1">8</td><td rowspan="1" colspan="1">Apical antennomere not paler than previous subapical segments (<xref ref-type="fig" rid="F5">Fig. 5D</xref>); apical half of sternites with sparse microsculpture, interspaces many times wider than lines (<xref ref-type="fig" rid="F13">Fig. 13C</xref>); male with forecoxa entirely dark (<xref ref-type="fig" rid="F11">Fig. 11C</xref>); female with distinctively shaped tergite X (<xref ref-type="fig" rid="F25">Fig. 25H</xref>); forebody 4.0–4.5 mm; known from southern Mexico to Guatemala; aedeagus as in <xref ref-type="fig" rid="F17">Fig. 17A–C</xref></td><td rowspan="1" colspan="1"><italic><tp:taxon-name>Bolitogyrus newtoni</tp:taxon-name></italic> Brunke, sp. n.</td></tr><tr><td rowspan="1" colspan="1">–</td><td rowspan="1" colspan="1">Apical antennomere distinctly paler than previous subapical segments in nearly all specimens, always at least slightly paler (<xref ref-type="fig" rid="F5">Fig. 5A, B</xref>); apical half of sternites with fine microsculpture, width of interspaces subequal to that of lines (<xref ref-type="fig" rid="F13">Fig. 13D</xref>); male with forecoxa entirely to mostly pale (<xref ref-type="fig" rid="F11">Fig. 11A, B</xref>); female with tergite of a different shape (<xref ref-type="fig" rid="F25">Fig. 25A–F, L</xref>; <xref ref-type="fig" rid="F26">26A–C</xref>); forebody length variable; Mexico to Costa Rica; dissected males needed to continue</td><td rowspan="1" colspan="1">9</td></tr><tr><td rowspan="1" colspan="1">9</td><td rowspan="1" colspan="1">Parameral arms divergent (<xref ref-type="fig" rid="F16">Fig. 16C–E, I</xref>)</td><td rowspan="1" colspan="1">10</td></tr><tr><td rowspan="1" colspan="1">–</td><td rowspan="1" colspan="1">Parameral arms convergent (<xref ref-type="fig" rid="F15">Fig. 15A–B, E–F</xref>)</td><td rowspan="1" colspan="1">11</td></tr><tr><td rowspan="1" colspan="1">10</td><td rowspan="1" colspan="1">Median lobe in parameral view narrow (<xref ref-type="fig" rid="F16">Fig. 16I</xref>); female forecoxa at least partially pale (<xref ref-type="fig" rid="F11">Fig. 11B</xref>); female tergite X broader (<xref ref-type="fig" rid="F25">Fig. 25L</xref>); known from Veracruz and Hidalgo in Mexico</td><td rowspan="1" colspan="1"><italic><tp:taxon-name>Bolitogyrus sallei</tp:taxon-name></italic> (Kraatz)</td></tr><tr><td rowspan="1" colspan="1">–</td><td rowspan="1" colspan="1">Median lobe in parameral view broader (<xref ref-type="fig" rid="F16">Fig. 16C</xref>); female forecoxa completely dark (c.f. <xref ref-type="fig" rid="F11">Fig. 11C</xref>); female tergite X narrower (<xref ref-type="fig" rid="F26">Fig. 26A–C</xref>); known from Chiapas, Mexico</td><td rowspan="1" colspan="1"><italic><tp:taxon-name>Bolitogyrus salvini</tp:taxon-name></italic> (Sharp) (morphotype III)</td></tr><tr><td rowspan="1" colspan="1">11</td><td rowspan="1" colspan="1">Peg setae fields of parameral arms obtuse at base (<xref ref-type="fig" rid="F15">Fig. 15G–H</xref>); aedeagus recurved in lateral view (<xref ref-type="fig" rid="F15">Fig. 15F</xref>)</td><td rowspan="1" colspan="1"><italic><tp:taxon-name>Bolitogyrus costaricensis</tp:taxon-name></italic> (Wendeler)</td></tr><tr><td rowspan="1" colspan="1">–</td><td rowspan="1" colspan="1">Peg setae fields of parameral arms acute at base (<xref ref-type="fig" rid="F15">Fig. 15C–D</xref>); aedeagus projected ventrad in lateral view (<xref ref-type="fig" rid="F15">Fig. 15B</xref>)</td><td rowspan="1" colspan="1"><italic><tp:taxon-name>Bolitogyrus buphthalmus</tp:taxon-name></italic> (Erichson)</td></tr><tr><td rowspan="1" colspan="1">12</td><td rowspan="1" colspan="1">Elytra with patch of strigulose sculpture, creating metallic reflection different in color from surrounding surface in clean specimens (<xref ref-type="fig" rid="F9">Fig. 9F</xref>); abdominal tergites with dense, yellow setae organized in patches (<xref ref-type="fig" rid="F13">Fig. 13E–F</xref>)</td><td rowspan="1" colspan="1">Strigifrons Group, 13</td></tr><tr><td rowspan="1" colspan="1"><!--PageBreak-->–</td><td rowspan="1" colspan="1">Elytra coarsely punctate, without strigulose sculpture; abdominal tergites with only sparse yellow setae, organized in patches or not (<xref ref-type="fig" rid="F14">Fig. 14A–D</xref>)</td><td rowspan="1" colspan="1">15</td></tr><tr><td rowspan="1" colspan="1">13</td><td rowspan="1" colspan="1">Base of head with a pair of large, glossy, protuberances, creating expansive impunctate areas (<xref ref-type="fig" rid="F6">Fig. 6A</xref>); Guatemala; aedeagus as in <xref ref-type="fig" rid="F17">Fig. 17L–O</xref></td><td rowspan="1" colspan="1"><italic><tp:taxon-name>Bolitogyrus silex</tp:taxon-name></italic> Brunke, sp. n.</td></tr><tr><td rowspan="1" colspan="1">–</td><td rowspan="1" colspan="1">Base of head without large glossy protuberances, a few specimens with a pair of small, well separated protuberances that do not create expansive impunctate areas (<xref ref-type="fig" rid="F6">Fig. 6G</xref>); Mexico</td><td rowspan="1" colspan="1">14</td></tr><tr><td rowspan="1" colspan="1">14</td><td rowspan="1" colspan="1">Base of head with strongly strigulose sculpture (<xref ref-type="fig" rid="F6">Fig. 6F</xref>); tergite VI with impunctate area medially (<xref ref-type="fig" rid="F13">Fig. 13E</xref>); aedeagus as in <xref ref-type="fig" rid="F17">Fig. 17G–K</xref></td><td rowspan="1" colspan="1"><italic><tp:taxon-name>Bolitogyrus strigifrons</tp:taxon-name></italic> (Wendeler)</td></tr><tr><td rowspan="1" colspan="1">–</td><td rowspan="1" colspan="1">Base of head with strongly impressed, often rugose punctures (<xref ref-type="fig" rid="F6">Fig. 6G</xref>); tergite VI without impunctate area medially (<xref ref-type="fig" rid="F13">Fig. 13F</xref>); aedeagus as in <xref ref-type="fig" rid="F18">Fig. 18A–E</xref></td><td rowspan="1" colspan="1"><italic><tp:taxon-name>Bolitogyrus viridescens</tp:taxon-name></italic> Brunke, sp. n.</td></tr><tr><td rowspan="1" colspan="1">15</td><td rowspan="1" colspan="1">Pronotum with only one setose puncture in the dorsal row (the anterior marginal puncture) (<xref ref-type="fig" rid="F7">Fig. 7B</xref>, arrow)</td><td rowspan="1" colspan="1">16</td></tr><tr><td rowspan="1" colspan="1">–</td><td rowspan="1" colspan="1">Pronotum with at least two setose punctures in the dorsal row (<xref ref-type="fig" rid="F7">Fig. 7C–D</xref>, arrows)</td><td rowspan="1" colspan="1">18</td></tr><tr><td rowspan="1" colspan="1">16</td><td rowspan="1" colspan="1">Scutellum orange-red, paler than metallic green or purple elytra (<xref ref-type="fig" rid="F1">Fig. 1E</xref>); discoid protuberance of head weakly delimited, bordered only laterally by a pair of linear, sub-parallel furrows (<xref ref-type="fig" rid="F6">Fig. 6E</xref>); aedeagus as in <xref ref-type="fig" rid="F19">Fig. 19A–C</xref></td><td rowspan="1" colspan="1"><italic><tp:taxon-name>Bolitogyrus ashei</tp:taxon-name></italic> Brunke, sp. n.</td></tr><tr><td rowspan="1" colspan="1">–</td><td rowspan="1" colspan="1">Scutellum dark, not contrasting with elytra (<xref ref-type="fig" rid="F1">Fig. 1D</xref>); elytra not metallic; discoid protuberance of head well delimited by depressed areas around its circumference (<xref ref-type="fig" rid="F6">Fig. 6C–D</xref>)</td><td rowspan="1" colspan="1">17</td></tr><tr><td rowspan="1" colspan="1">17</td><td rowspan="1" colspan="1">Hind femur with dark band relatively close to apex, separated from apex by a distance distinctly less than half its length (<xref ref-type="fig" rid="F11">Fig. 11H</xref>); paired protuberances on head, if present, weakly formed and not separated by a narrow channel (<xref ref-type="fig" rid="F6">Fig. 6D</xref>); tergite VII with apex evenly paler (<xref ref-type="fig" rid="F14">Fig. 14B</xref>); distributed in southern Mexico and Guatemala; aedeagus as in <xref ref-type="fig" rid="F18">Fig. 18F–H</xref></td><td rowspan="1" colspan="1"><italic><tp:taxon-name>Bolitogyrus apicofasciatus</tp:taxon-name></italic> Brunke, sp. n.</td></tr><tr><td rowspan="1" colspan="1">–</td><td rowspan="1" colspan="1">Hind femur with dark band relatively far from apex, separated from apex by a distance distinctly greater than half its length (<xref ref-type="fig" rid="F11">Fig. 11G</xref>); base of head with a pair of distinct protuberances separated by a distinct channel (<xref ref-type="fig" rid="F6">Fig. 6C</xref>); tergite VII with pale triangular to semi-circular spot at apex (<xref ref-type="fig" rid="F14">Fig. 14A</xref>) (1 specimen seen missing this spot); distributed in Costa Rica and western Panama; aedeagus as in <xref ref-type="fig" rid="F18">Fig. 18I–N</xref></td><td rowspan="1" colspan="1"><italic><tp:taxon-name>Bolitogyrus bullatus</tp:taxon-name></italic> (Sharp)</td></tr><tr><td rowspan="1" colspan="1">18</td><td rowspan="1" colspan="1">Pronotum with two setose punctures in the dorsal row (<xref ref-type="fig" rid="F7">Fig. 7C</xref>, arrows)</td><td rowspan="1" colspan="1">19</td></tr><tr><td rowspan="1" colspan="1">–</td><td rowspan="1" colspan="1">Pronotum with three setose punctures in the dorsal row (<xref ref-type="fig" rid="F7">Fig. 7D</xref>, arrows)</td><td rowspan="1" colspan="1">22</td></tr><tr><td rowspan="1" colspan="1">19</td><td rowspan="1" colspan="1">Abdominal segment VIII pale yellow to orange, contrasting with previous, dark brown segments (<xref ref-type="fig" rid="F2">Fig. 2B</xref>); aedeagus as in <xref ref-type="fig" rid="F21">Fig. 21A–D</xref></td><td rowspan="1" colspan="1"><italic><tp:taxon-name>Bolitogyrus cornutus</tp:taxon-name></italic> Brunke, sp. n.</td></tr><tr><td rowspan="1" colspan="1"><!--PageBreak-->–</td><td rowspan="1" colspan="1">Abdominal segment VIII dark brown, not contrasting with previous segments (<xref ref-type="fig" rid="F2">Fig. 2C</xref>)</td><td rowspan="1" colspan="1">20</td></tr><tr><td rowspan="1" colspan="1">20</td><td rowspan="1" colspan="1">Lateral margins of pronotum only weakly convergent anteriad, distinctly less than posteriad, margins nearly straight in anterior half (c.f. <xref ref-type="fig" rid="F7">Fig. 7D</xref>); humeral area of elytra with relatively large pale spot, wider than half the distance between scutellum and humeral angle (<xref ref-type="fig" rid="F10">Fig. 10D</xref>); aedeagus as in <xref ref-type="fig" rid="F19">Fig. 19K–M</xref></td><td rowspan="1" colspan="1"><italic><tp:taxon-name>Bolitogyrus inexspectatus</tp:taxon-name></italic> Brunke, sp. n.</td></tr><tr><td rowspan="1" colspan="1">–</td><td rowspan="1" colspan="1">Lateral margins of pronotum strongly convergent anteriad, similar to lateral margins in posterior half (<xref ref-type="fig" rid="F7">Fig. 7C</xref>); humeral area of elytra often with pale, crescent-shaped marking, but marking distinctly narrower than half the distance between scutellum and humeral angle (<xref ref-type="fig" rid="F10">Fig. 10C</xref>)</td><td rowspan="1" colspan="1">21</td></tr><tr><td rowspan="1" colspan="1">21</td><td rowspan="1" colspan="1">Occurring in the Tilarán cordillera of Costa Rica (known only from the Monteverde area); aedeagus in parameral view with paramere more strongly asymmetrical, rows of peg setae broader (<xref ref-type="fig" rid="F19">Fig. 19D, F</xref>); median lobe in lateral view slightly recurved dorsad, usually with a sharp angle at this point (<xref ref-type="fig" rid="F19">Fig. 19E</xref>)</td><td rowspan="1" colspan="1"><italic><tp:taxon-name>Bolitogyrus tortifolius</tp:taxon-name></italic> Brunke, sp. n.</td></tr><tr><td rowspan="1" colspan="1">–</td><td rowspan="1" colspan="1">Occurring in the Central and Talamanca Cordilleras of Costa Rica and Panama; aedeagus in parameral view with paramere less strongly asymmetrical, rows of peg setae narrower (<xref ref-type="fig" rid="F19">Fig. 19G, J</xref>); median lobe in lateral view more slender, produced ventrad, with a small subapical tooth (<xref ref-type="fig" rid="F19">Fig. 19H–I</xref>)</td><td rowspan="1" colspan="1"><italic><tp:taxon-name>Bolitogyrus pseudotortifolius</tp:taxon-name></italic> Brunke, sp. n.</td></tr><tr><td rowspan="1" colspan="1">22</td><td rowspan="1" colspan="1">Lateral margins of pronotum only weakly convergent anteriad, distinctly less than posteriad, margins nearly straight in anterior half (<xref ref-type="fig" rid="F7">Fig. 7D</xref>)</td><td rowspan="1" colspan="1">23</td></tr><tr><td rowspan="1" colspan="1">–</td><td rowspan="1" colspan="1">Lateral margins of pronotum strongly convergent anteriad, similar to lateral margins in posterior half (<xref ref-type="fig" rid="F7">Fig. 7C</xref>)</td><td rowspan="1" colspan="1">24</td></tr><tr><td rowspan="1" colspan="1">23</td><td rowspan="1" colspan="1">Genital segment of both sexes bright yellow to orange, contrasting with previous segments (<xref ref-type="fig" rid="F14">Fig. 14C</xref>); distributed in the Guanacaste, Tilarán and Central Cordilleras of Costa Rica; lateral arms of median lobe with apex simple, not flanged and flattened, subapical tooth sharp and not flattened (<xref ref-type="fig" rid="F32">Fig. 32A</xref>); apex of paramere relatively broad, nearly truncate (<xref ref-type="fig" rid="F20">Fig. 20C–D, F–G</xref>)</td><td rowspan="1" colspan="1"><italic><tp:taxon-name>Bolitogyrus divisus</tp:taxon-name></italic> Brunke, sp. n.</td></tr><tr><td rowspan="1" colspan="1">–</td><td rowspan="1" colspan="1">Genital segment of both sexes dark brown, not contrasting with previous segments (<xref ref-type="fig" rid="F14">Fig. 14D</xref>); distributed in the Talamanca Cordillera of Costa Rica and Panama; lateral arms of median lobe with apex flanged and flattened, subapical tooth broader at base and flattened (<xref ref-type="fig" rid="F32">Fig. 32B</xref>); apex of paramere acute, relatively narrow (<xref ref-type="fig" rid="F20">Fig. 20I, K–L</xref>)</td><td rowspan="1" colspan="1"><italic><tp:taxon-name>Bolitogyrus falini</tp:taxon-name></italic> Brunke, sp. n.</td></tr><tr><td rowspan="1" colspan="1">24</td><td rowspan="1" colspan="1">Genital segment in both sexes entirely dark (c.f. <xref ref-type="fig" rid="F14">Fig. 14D</xref>); median lobe divided into two lateral lobes (<xref ref-type="fig" rid="F21">Fig. 21L</xref>); known from Darién province, Panama</td><td rowspan="1" colspan="1"><italic><tp:taxon-name>Bolitogyrus cheungi</tp:taxon-name></italic> Brunke, sp. n.</td></tr><tr><td rowspan="1" colspan="1">–</td><td rowspan="1" colspan="1">Genital segment in both sexes pale, contrasting with tergite VII (c.f. <xref ref-type="fig" rid="F14">Fig. 14C</xref>); median lobe entire but divided by median suture (<xref ref-type="fig" rid="F21">Fig. 21H</xref>); known from Costa Rica and Panama, west of Darién province; males needed to continue</td><td rowspan="1" colspan="1">25</td></tr><tr><td rowspan="1" colspan="1"><!--PageBreak-->25</td><td rowspan="1" colspan="1">Male sternite VII distinctly emarginate, with extensive area around emargination flattened and glabrous (<xref ref-type="fig" rid="F14">Fig. 14E–F</xref>); occurring in the Central Cordillera and along the northern edge of the Talamanca Cordillera, in Costa Rica</td><td rowspan="1" colspan="1">26</td></tr><tr><td rowspan="1" colspan="1">–</td><td rowspan="1" colspan="1">Male sternite VII not distinctly emarginate, with relatively small area around middle glabrous and not flattened (c.f. <xref ref-type="fig" rid="F13">Fig. 13A</xref>); occurring in Panama but may occur in Costa Rica in the southern portion of the Talamanca Cordillera; dissected males needed to continue</td><td rowspan="1" colspan="1">27</td></tr><tr><td rowspan="1" colspan="1">26</td><td rowspan="1" colspan="1">Male sternite VII with emargination nearly as deep as wide (<xref ref-type="fig" rid="F14">Fig. 14E</xref>); aedeagus as in <xref ref-type="fig" rid="F22">Fig. 22G–I</xref></td><td rowspan="1" colspan="1"><italic><tp:taxon-name>Bolitogyrus thomasi</tp:taxon-name></italic> Brunke, sp. n.</td></tr><tr><td rowspan="1" colspan="1">–</td><td rowspan="1" colspan="1">Male sternite VII with emargination distinct but much wider than deep (<xref ref-type="fig" rid="F14">Fig. 14F</xref>); aedeagus as in <xref ref-type="fig" rid="F21">Fig. 21H–K</xref></td><td rowspan="1" colspan="1"><italic><tp:taxon-name>Bolitogyrus bufo</tp:taxon-name></italic> Brunke, sp. n.</td></tr><tr><td rowspan="1" colspan="1">27</td><td rowspan="1" colspan="1">Median lobe in parameral view evenly converging to apex (<xref ref-type="fig" rid="F22">Fig. 22A</xref>); known from Chiriquí province, Panama; aedeagus as in <xref ref-type="fig" rid="F22">Fig. 22A–D</xref></td><td rowspan="1" colspan="1"><italic><tp:taxon-name>Bolitogyrus gracilis</tp:taxon-name></italic> Brunke, sp. n.</td></tr><tr><td rowspan="1" colspan="1">–</td><td rowspan="1" colspan="1">Median lobe in parameral view distinctly narrowed in apical third (<xref ref-type="fig" rid="F21">Fig. 21E</xref>; <xref ref-type="fig" rid="F22">22E</xref>); known from Panama, east of Chiriquí province</td><td rowspan="1" colspan="1">28</td></tr><tr><td rowspan="1" colspan="1">28</td><td rowspan="1" colspan="1">Peg setae fields long, present along entire lateral margin of apical fourth (<xref ref-type="fig" rid="F22">Fig. 22F</xref>); known from Panamá province, Panama</td><td rowspan="1" colspan="1"><italic><tp:taxon-name>Bolitogyrus longistellus</tp:taxon-name></italic> Brunke, sp. n.</td></tr><tr><td rowspan="1" colspan="1">–</td><td rowspan="1" colspan="1">Peg setae fields long, present only as apical cluster (<xref ref-type="fig" rid="F21">Fig. 21G</xref>); known from Veraguas province, Panama</td><td rowspan="1" colspan="1"><italic><tp:taxon-name>Bolitogyrus brevistellus</tp:taxon-name></italic> Brunke, sp. n.</td></tr></tbody></table></table-wrap></tp:treatment-sec><tp:treatment-sec><!--Section generated to contain objects referenced in tp:taxon-treatment.--><fig id="F1" position="float" orientation="portrait"><label>Figure 1.</label><caption><p>Dorsal habitus of <italic><tp:taxon-name>Bolitogyrus buphthalmus</tp:taxon-name></italic> (Erichson) (<bold>A</bold>), <italic><tp:taxon-name>Bolitogyrus fulgidus</tp:taxon-name></italic> (Sharp) (<bold>B</bold>), <italic><tp:taxon-name>Bolitogyrus pulchrus</tp:taxon-name></italic> Brunke (<bold>C</bold>), <italic><tp:taxon-name>Bolitogyrus bullatus</tp:taxon-name></italic> (Sharp) (<bold>D</bold>), <italic><tp:taxon-name>Bolitogyrus ashei</tp:taxon-name></italic> Brunke (<bold>E</bold>) and <italic><tp:taxon-name>Bolitogyrus tortifolius</tp:taxon-name></italic> Brunke (<bold>F</bold>). Scale bars = 2 mm.</p></caption><graphic xmlns:xlink="http://www.w3.org/1999/xlink" xlink:href="zookeys-423-001-g001.jpg" position="float" orientation="portrait" xlink:type="simple"/></fig><fig id="F2" position="float" orientation="portrait"><label>Figure 2.</label><caption><p>Dorsal habitus of <italic><tp:taxon-name>Bolitogyrus divisus</tp:taxon-name></italic> Brunke (<bold>A</bold>), <italic><tp:taxon-name>Bolitogyrus cornutus</tp:taxon-name></italic> Brunke (<bold>B</bold>), <italic><tp:taxon-name>Bolitogyrus bufo</tp:taxon-name></italic> Brunke (<bold>C</bold>), <italic><tp:taxon-name>Bolitogyrus viridescens</tp:taxon-name></italic> Brunke (<bold>D</bold>), <italic><tp:taxon-name>Bolitogyrus bechyneorum</tp:taxon-name></italic> (Scheerpeltz) (<bold>E</bold>) and <italic><tp:taxon-name>Bolitogyrus marquezi</tp:taxon-name></italic> Brunke (<bold>F</bold>). Scale bars = 2 mm.</p></caption><graphic xmlns:xlink="http://www.w3.org/1999/xlink" xlink:href="zookeys-423-001-g002.jpg" position="float" orientation="portrait" xlink:type="simple"/></fig><fig id="F5" position="float" orientation="portrait"><label>Figure 5.</label><caption><p>Antenna: rare specimen of <italic><tp:taxon-name>Bolitogyrus costaricensis</tp:taxon-name></italic> (Wendeler) with darkened apical segment (<bold>A</bold>); <italic><tp:taxon-name>Bolitogyrus fulgidus</tp:taxon-name></italic> (Sharp) (<bold>B</bold>); <italic><tp:taxon-name>Bolitogyrus marquezi</tp:taxon-name></italic> Brunke (<bold>C</bold>); <italic><tp:taxon-name>Bolitogyrus newtoni</tp:taxon-name></italic> Brunke (<bold>D</bold>); <italic><tp:taxon-name>Bolitogyrus pulchrus</tp:taxon-name></italic> Brunke (<bold>E</bold>). Scale bars = 1 mm.</p></caption><graphic xmlns:xlink="http://www.w3.org/1999/xlink" xlink:href="zookeys-423-001-g005.jpg" position="float" orientation="portrait" xlink:type="simple"/></fig><fig id="F11" position="float" orientation="portrait"><label>Figure 11.</label><caption><p>Ventral prothorax: <italic><tp:taxon-name>Bolitogyrus costaricensis</tp:taxon-name></italic> (Wendeler), male (<bold>A</bold>); <italic><tp:taxon-name>Bolitogyrus sallei</tp:taxon-name></italic> (Kraatz), male (close-up of procoxae) (<bold>B</bold>); <italic><tp:taxon-name>Bolitogyrus newtoni</tp:taxon-name></italic> Brunke, male (<bold>C</bold>). Mesotibia: <italic><tp:taxon-name>Bolitogyrus fulgidus</tp:taxon-name></italic> (Sharp) (<bold>D</bold>); <italic><tp:taxon-name>Bolitogyrus marquezi</tp:taxon-name></italic> Brunke (<bold>E</bold>). Metatibia: <italic><tp:taxon-name>Bolitogyrus fulgidus</tp:taxon-name></italic> (Sharp) (<bold>F</bold>). Metafemur: <italic><tp:taxon-name>Bolitogyrus bullatus</tp:taxon-name></italic> (Sharp) (<bold>G</bold>); <italic><tp:taxon-name>Bolitogyrus apicofasciatus</tp:taxon-name></italic> Brunke (<bold>H</bold>). sp. – spine, set. – seta. Scale bars = 1 mm.</p></caption><graphic xmlns:xlink="http://www.w3.org/1999/xlink" xlink:href="zookeys-423-001-g011.jpg" position="float" orientation="portrait" xlink:type="simple"/></fig><fig id="F6" position="float" orientation="portrait"><label>Figure 6.</label><caption><p>Head, dorsal view: <italic><tp:taxon-name>Bolitogyrus silex</tp:taxon-name></italic> Brunke (<bold>A</bold>); <italic><tp:taxon-name>Bolitogyrus costaricensis</tp:taxon-name></italic> (Wendeler) (<bold>B</bold>); <italic><tp:taxon-name>Bolitogyrus bullatus</tp:taxon-name></italic> (Sharp) (<bold>C</bold>); <italic><tp:taxon-name>Bolitogyrus apicofasciatus</tp:taxon-name></italic> Brunke (<bold>D</bold>); <italic><tp:taxon-name>Bolitogyrus ashei</tp:taxon-name></italic> Brunke (<bold>E</bold>); <italic><tp:taxon-name>Bolitogyrus strigifrons</tp:taxon-name></italic> (Wendeler) (<bold>F</bold>); <italic><tp:taxon-name>Bolitogyrus viridescens</tp:taxon-name></italic> Brunke (<bold>G</bold>). a – central protuberance, b – posterior protuberance, c – posterior ocular puncture, d – oculomarginal punctures, e – anterior ocular puncture, f – medial frontoclypeal puncture. Scale bars = 1 mm (<bold>A–F</bold>), 0.5 mm (<bold>G</bold>).</p></caption><graphic xmlns:xlink="http://www.w3.org/1999/xlink" xlink:href="zookeys-423-001-g006.jpg" position="float" orientation="portrait" xlink:type="simple"/></fig><fig id="F9" position="float" orientation="portrait"><label>Figure 9.</label><caption><p>Hindwing: <italic><tp:taxon-name>Bolitogyrus bechyneorum</tp:taxon-name></italic> (Scheerpeltz) (<bold>A</bold>). Elytra, dorsal: <italic><tp:taxon-name>Bolitogyrus fulgidus</tp:taxon-name></italic> (Sharp) (<bold>B</bold>); <italic><tp:taxon-name>Bolitogyrus bechyneorum</tp:taxon-name></italic> (<bold>C</bold>); <italic><tp:taxon-name>Bolitogyrus marquezi</tp:taxon-name></italic> Brunke (<bold>D</bold>); <italic><tp:taxon-name>Bolitogyrus newtoni</tp:taxon-name></italic> Brunke (<bold>E</bold>); <italic><tp:taxon-name>Bolitogyrus viridescens</tp:taxon-name></italic> (<bold>F</bold>). Scale bars = 1 mm.</p></caption><graphic xmlns:xlink="http://www.w3.org/1999/xlink" xlink:href="zookeys-423-001-g009.jpg" position="float" orientation="portrait" xlink:type="simple"/></fig><fig id="F10" position="float" orientation="portrait"><label>Figure 10.</label><caption><p>Elytra, humeral area: <italic><tp:taxon-name>Bolitogyrus fulgidus</tp:taxon-name></italic> (Sharp) (<bold>A</bold>); <italic><tp:taxon-name>Bolitogyrus salvini</tp:taxon-name></italic> (Sharp) (<bold>B</bold>); <italic><tp:taxon-name>Bolitogyrus tortifolius</tp:taxon-name></italic> Brunke (<bold>C</bold>); <italic><tp:taxon-name>Bolitogyrus inexspectatus</tp:taxon-name></italic> Brunke (<bold>D</bold>); <italic><tp:taxon-name>Bolitogyrus bullatus</tp:taxon-name></italic> (Sharp) (<bold>E</bold>); <italic><tp:taxon-name>Bolitogyrus viridescens</tp:taxon-name></italic> Brunke (<bold>F</bold>). s.e.r – subbasal elytral ridge. Scale bars = 1 mm.</p></caption><graphic xmlns:xlink="http://www.w3.org/1999/xlink" xlink:href="zookeys-423-001-g010.jpg" position="float" orientation="portrait" xlink:type="simple"/></fig><fig id="F7" position="float" orientation="portrait"><label>Figure 7.</label><caption><p>Pronotum, dorsal: <italic><tp:taxon-name>Bolitogyrus pictus</tp:taxon-name></italic> Smetana &amp; Zheng (<bold>A</bold>); <italic><tp:taxon-name>Bolitogyrus fulgidus</tp:taxon-name></italic> (Sharp) (<bold>B</bold>); <italic><tp:taxon-name>Bolitogyrus tortifolius</tp:taxon-name></italic> Brunke (<bold>C</bold>); <italic><tp:taxon-name>Bolitogyrus divisus</tp:taxon-name></italic> Brunke (<bold>D</bold>). Pronotum, lateral: <italic><tp:taxon-name>Bolitogyrus costaricensis</tp:taxon-name></italic> (Wendeler), male (<bold>E</bold>), female (<bold>F</bold>); <italic><tp:taxon-name>Bolitogyrus divisus</tp:taxon-name></italic>, male (<bold>G</bold>), female (<bold>H</bold>). Scale bars = 1 mm.</p></caption><graphic xmlns:xlink="http://www.w3.org/1999/xlink" xlink:href="zookeys-423-001-g007.jpg" position="float" orientation="portrait" xlink:type="simple"/></fig><fig id="F8" position="float" orientation="portrait"><label>Figure 8.</label><caption><p>Pronotum, lateral: <italic><tp:taxon-name>Bolitogyrus bufo</tp:taxon-name></italic> Brunke, male (<bold>A</bold>), female (<bold>B</bold>); <italic><tp:taxon-name>Bolitogyrus cornutus</tp:taxon-name></italic> Brunke, male (<bold>C</bold>), ‘pseudofemale’ male (<bold>D</bold>), female (<bold>E</bold>). Head, frontal: <italic><tp:taxon-name>Bolitogyrus cornutus</tp:taxon-name></italic>, male (<bold>F</bold>). Scale bars = 0.5 mm (<bold>A–B</bold>), 1 mm (<bold>C–F</bold>).</p></caption><graphic xmlns:xlink="http://www.w3.org/1999/xlink" xlink:href="zookeys-423-001-g008.jpg" position="float" orientation="portrait" xlink:type="simple"/></fig><fig id="F12" position="float" orientation="portrait"><label>Figure 12.</label><caption><p>Abdomen, dorsal: <italic><tp:taxon-name>Bolitogyrus pictus</tp:taxon-name></italic> Smetana &amp; Zheng (<bold>A</bold>); <italic><tp:taxon-name>Bolitogyrus ashei</tp:taxon-name></italic> Brunke (<bold>B</bold>); <italic><tp:taxon-name>Bolitogyrus costaricensis</tp:taxon-name></italic> (Wendeler) (<bold>C</bold>); <italic><tp:taxon-name>Bolitogyrus fulgidus</tp:taxon-name></italic> (Sharp) (<bold>D–E</bold>); <italic><tp:taxon-name>Bolitogyrus marquezi</tp:taxon-name></italic> Brunke (<bold>F</bold>). Scale bars = 1 mm.</p></caption><graphic xmlns:xlink="http://www.w3.org/1999/xlink" xlink:href="zookeys-423-001-g012.jpg" position="float" orientation="portrait" xlink:type="simple"/></fig><fig id="F14" position="float" orientation="portrait"><label>Figure 14.</label><caption><p>Abdomen, dorsal: <italic><tp:taxon-name>Bolitogyrus bullatus</tp:taxon-name></italic> (Sharp) (<bold>A</bold>); <italic><tp:taxon-name>Bolitogyrus apicofasciatus</tp:taxon-name></italic> Brunke (<bold>B</bold>); <italic><tp:taxon-name>Bolitogyrus divisus</tp:taxon-name></italic> Brunke (<bold>C</bold>); <italic><tp:taxon-name>Bolitogyrus falini</tp:taxon-name></italic> Brunke (<bold>D</bold>). Abdomen ventral: <italic><tp:taxon-name>Bolitogyrus bufo</tp:taxon-name></italic> Brunke (<bold>E</bold>); <italic><tp:taxon-name>Bolitogyrus thomasi</tp:taxon-name></italic> (<bold>F</bold>). Scale bars = 1 mm.</p></caption><graphic xmlns:xlink="http://www.w3.org/1999/xlink" xlink:href="zookeys-423-001-g014.jpg" position="float" orientation="portrait" xlink:type="simple"/></fig><fig id="F25" position="float" orientation="portrait"><label>Figure 25.</label><caption><p>Female tergite X. <italic><tp:taxon-name>Bolitogyrus costaricensis</tp:taxon-name></italic> (Wendeler) (<bold>A–D</bold>), holotype (<bold>A</bold>); holotype of <italic><tp:taxon-name>Bolitogyrus nevermanni</tp:taxon-name></italic> (Scheerpeltz) (<bold>B</bold>); <italic><tp:taxon-name>Bolitogyrus buphthalmus</tp:taxon-name></italic> (Erichson) (<bold>E–F</bold>), paralectotype of <italic><tp:taxon-name>Bolitogyrus cyanescens</tp:taxon-name></italic> (Sharp) (<bold>E</bold>); <italic><tp:taxon-name>Bolitogyrus bechyneorum</tp:taxon-name></italic> (Scheerpeltz) (<bold>G</bold>); <italic><tp:taxon-name>Bolitogyrus newtoni</tp:taxon-name></italic> Brunke (<bold>H</bold>); <italic><tp:taxon-name>Bolitogyrus erythrurus</tp:taxon-name></italic> (Kraatz) (<bold>I–K</bold>), syntype (<bold>I</bold>); <italic><tp:taxon-name>Bolitogyrus sallei</tp:taxon-name></italic> (Kraatz) (<bold>L</bold>). Scale bar = 0.5 mm.</p></caption><graphic xmlns:xlink="http://www.w3.org/1999/xlink" xlink:href="zookeys-423-001-g025.jpg" position="float" orientation="portrait" xlink:type="simple"/></fig><fig id="F27" position="float" orientation="portrait"><label>Figure 27.</label><caption><p>Female tergite X: <italic><tp:taxon-name>Bolitogyrus tortifolius</tp:taxon-name></italic> Brunke (<bold>A</bold>); <italic><tp:taxon-name>Bolitogyrus pseudotortifolius</tp:taxon-name></italic> Brunke (<bold>B</bold>); <italic><tp:taxon-name>Bolitogyrus divisus</tp:taxon-name></italic> Brunke (same as <italic><tp:taxon-name>Bolitogyrus falini</tp:taxon-name></italic> Brunke) (<bold>C</bold>); <italic><tp:taxon-name>Bolitogyrus cornutus</tp:taxon-name></italic> Brunke (<bold>D</bold>); <italic><tp:taxon-name>Bolitogyrus bufo</tp:taxon-name></italic> Brunke (same as <italic><tp:taxon-name>Bolitogyrus gracilis</tp:taxon-name></italic>) (<bold>E</bold>); <italic><tp:taxon-name>Bolitogyrus cheungi</tp:taxon-name></italic> Brunke (<bold>F</bold>). Female gonocoxite (setae omitted): <italic><tp:taxon-name>Bolitogyrus salvini</tp:taxon-name></italic> (Sharp) (<bold>G</bold>); <italic><tp:taxon-name>Bolitogyrus fulgidus</tp:taxon-name></italic> (Sharp) (<bold>H</bold>). Scale bar = 0.5 mm</p></caption><graphic xmlns:xlink="http://www.w3.org/1999/xlink" xlink:href="zookeys-423-001-g027.jpg" position="float" orientation="portrait" xlink:type="simple"/></fig><fig id="F16" position="float" orientation="portrait"><label>Figure 16.</label><caption><p>Aedeagus, parameral view (<bold>A, C, I, J</bold>). Aedeagus, lateral view (<bold>K</bold>). Paramere, parameral view (<bold>D, E</bold>). Underside of parameral lobe, with peg setae (<bold>B, F, G, H, L</bold>). <italic><tp:taxon-name>Bolitogyrus pulchrus</tp:taxon-name></italic> Brunke (<bold>A, B</bold>); <italic><tp:taxon-name>Bolitogyrus salvini</tp:taxon-name></italic> (Sharp) (<bold>C–H</bold>), morphotype I (<bold>C, F</bold>), morphotype III (<bold>D, E, G, H</bold>); <italic><tp:taxon-name>Bolitogyrus sallei</tp:taxon-name></italic> (Kraatz) (<bold>I</bold>); <italic><tp:taxon-name>Bolitogyrus bechyneorum</tp:taxon-name></italic> (Scheerpeltz) (<bold>J–L</bold>). Scale bar = 0.5 mm (<bold>A–K</bold>), 0.1 mm (<bold>L</bold>).</p></caption><graphic xmlns:xlink="http://www.w3.org/1999/xlink" xlink:href="zookeys-423-001-g016.jpg" position="float" orientation="portrait" xlink:type="simple"/></fig><fig id="F26" position="float" orientation="portrait"><label>Figure 26.</label><caption><p>Female tergite X. <italic><tp:taxon-name>Bolitogyrus salvini</tp:taxon-name></italic> (Sharp) (<bold>A–C</bold>), paralectotype (<bold>A</bold>), ‘morphotype II’ (<bold>B</bold>), ‘morphotype III’ (<bold>C</bold>); <italic><tp:taxon-name>Bolitogyrus pulchrus</tp:taxon-name></italic> Brunke (<bold>D</bold>); <italic><tp:taxon-name>Bolitogyrus fulgidus</tp:taxon-name></italic> (Sharp) (<bold>E–F</bold>), holotype (<bold>E</bold>), ‘dark Pacific morphotype’ (<bold>F</bold>); <italic><tp:taxon-name>Bolitogyrus marquezi</tp:taxon-name></italic> Brunke (<bold>G</bold>); <italic><tp:taxon-name>Bolitogyrus silex</tp:taxon-name></italic> Brunke (<bold>H</bold>); <italic><tp:taxon-name>Bolitogyrus viridescens</tp:taxon-name></italic> Brunke (<bold>I</bold>); <italic><tp:taxon-name>Bolitogyrus bullatus</tp:taxon-name></italic> (Sharp) (<bold>J</bold>); <italic><tp:taxon-name>Bolitogyrus ashei</tp:taxon-name></italic> Brunke (<bold>K</bold>); <italic><tp:taxon-name>Bolitogyrus apicofasciatus</tp:taxon-name></italic> Brunke (<bold>L</bold>). Scale bar = 0.5 mm.</p></caption><graphic xmlns:xlink="http://www.w3.org/1999/xlink" xlink:href="zookeys-423-001-g026.jpg" position="float" orientation="portrait" xlink:type="simple"/></fig><fig id="F17" position="float" orientation="portrait"><label>Figure 17.</label><caption><p>Aedeagus, parameral view (<bold>A, D, G, L</bold>), apex with internal sclerites (<bold>H, I</bold> (everted), <bold>M</bold>). Aedeagus, lateral view (<bold>B, E, J, N</bold>). Underside of parameral lobe, with peg setae (<bold>C, F, K, O</bold>). <italic><tp:taxon-name>Bolitogyrus newtoni</tp:taxon-name></italic> Brunke (<bold>A–C</bold>); <italic><tp:taxon-name>Bolitogyrus marquezi</tp:taxon-name></italic> Brunke (<bold>D–F</bold>); <italic><tp:taxon-name>Bolitogyrus strigifrons</tp:taxon-name></italic> (Wendeler) (<bold>G–K</bold>); <italic><tp:taxon-name>Bolitogyrus silex</tp:taxon-name></italic> Brunke (<bold>L–O</bold>). Scale bar = 0.5 mm (<bold>A, C, D, E, G–J, L–N</bold>), 0.1 mm (<bold>C, F, K, O</bold>).</p></caption><graphic xmlns:xlink="http://www.w3.org/1999/xlink" xlink:href="zookeys-423-001-g017.jpg" position="float" orientation="portrait" xlink:type="simple"/></fig><fig id="F13" position="float" orientation="portrait"><label>Figure 13.</label><caption><p>Abdomen, ventral: <italic><tp:taxon-name>Bolitogyrus costaricensis</tp:taxon-name></italic> (Wendeler) (<bold>A</bold>); <italic><tp:taxon-name>Bolitogyrus bechyneorum</tp:taxon-name></italic> (Scheerpeltz) (<bold>B</bold>). Abdomen, ventral, microsculpture: <italic><tp:taxon-name>Bolitogyrus newtoni</tp:taxon-name></italic> Brunke (<bold>C</bold>); <italic><tp:taxon-name>Bolitogyrus costaricensis</tp:taxon-name></italic> (<bold>D</bold>). Abdomen, dorsal: <italic><tp:taxon-name>Bolitogyrus strigifrons</tp:taxon-name></italic> (Wendeler) (<bold>E</bold>); <italic><tp:taxon-name>Bolitogyrus viridescens</tp:taxon-name></italic> Brunke (<bold>F</bold>). Scale bars = 1 mm (<bold>A–B, E–F</bold>), 0.5 mm (<bold>C–D</bold>).</p></caption><graphic xmlns:xlink="http://www.w3.org/1999/xlink" xlink:href="zookeys-423-001-g013.jpg" position="float" orientation="portrait" xlink:type="simple"/></fig><fig id="F15" position="float" orientation="portrait"><label>Figure 15.</label><caption><p>Aedeagus, parameral view (<bold>A, E</bold>). Aedeagus, lateral view (<bold>B, F</bold>). Underside of parameral lobe, with peg setae (<bold>C, D, G, H</bold>). <italic><tp:taxon-name>Bolitogyrus buphthalmus</tp:taxon-name></italic> (Erichson) (<bold>A–D</bold>); <italic><tp:taxon-name>Bolitogyrus costaricensis</tp:taxon-name></italic> (Wendeler) (<bold>E–H</bold>), (median lobe in lateral view similar in <italic><tp:taxon-name>Bolitogyrus prolixus</tp:taxon-name></italic>, <italic><tp:taxon-name>Bolitogyrus sallei</tp:taxon-name></italic> and <italic><tp:taxon-name>Bolitogyrus salvini</tp:taxon-name></italic>). Scale bar = 0.5 mm.</p></caption><graphic xmlns:xlink="http://www.w3.org/1999/xlink" xlink:href="zookeys-423-001-g015.jpg" position="float" orientation="portrait" xlink:type="simple"/></fig><fig id="F18" position="float" orientation="portrait"><label>Figure 18.</label><caption><p>Aedeagus, parameral view (<bold>A, F, I, J</bold>), apex with internal sclerites (<bold>B, C</bold>). Aedeagus, lateral view (<bold>D, G, K, L</bold>). Underside of parameral lobe, with peg setae (<bold>E, H, M, N</bold>). <italic><tp:taxon-name>Bolitogyrus viridescens</tp:taxon-name></italic> Brunke (<bold>A–E</bold>); <italic><tp:taxon-name>Bolitogyrus apicofasciatus</tp:taxon-name></italic> Brunke (<bold>F–H</bold>); <italic><tp:taxon-name>Bolitogyrus bullatus</tp:taxon-name></italic> (<bold>I–N</bold>). Scale bar = 0.5 mm (<bold>A–D, F, G, I–L</bold>), 0.1 mm (<bold>E, H, M, N</bold>).</p></caption><graphic xmlns:xlink="http://www.w3.org/1999/xlink" xlink:href="zookeys-423-001-g018.jpg" position="float" orientation="portrait" xlink:type="simple"/></fig><fig id="F19" position="float" orientation="portrait"><label>Figure 19.</label><caption><p>Aedeagus, parameral view (<bold>A, D, G, K</bold>). Aedeagus, lateral view (<bold>B, E, H, I, L</bold>). Underside of parameral lobe, with peg setae (<bold>C, F, J, M</bold>). <italic><tp:taxon-name>Bolitogyrus ashei</tp:taxon-name></italic> Brunke (<bold>A–C</bold>); <italic><tp:taxon-name>Bolitogyrus tortifolius</tp:taxon-name></italic> Brunke (<bold>D–F</bold>); <italic><tp:taxon-name>Bolitogyrus pseudotortifolius</tp:taxon-name></italic> (<bold>G–J</bold>); <italic><tp:taxon-name>Bolitogyrus inexspectatus</tp:taxon-name></italic> Brunke (<bold>K–M</bold>). Scale bar = 0.5 mm (<bold>A, B, D, E, G, H, I, K, L</bold>), 0.1 mm (<bold>C, F, J, M</bold>).</p></caption><graphic xmlns:xlink="http://www.w3.org/1999/xlink" xlink:href="zookeys-423-001-g019.jpg" position="float" orientation="portrait" xlink:type="simple"/></fig><fig id="F21" position="float" orientation="portrait"><label>Figure 21.</label><caption><p>Aedeagus, parameral view (<bold>A, E, H, L</bold>). Aedeagus, lateral view (<bold>C, F, I, J, M</bold>). Paramere, parameral view (<bold>B</bold>). Underside of parameral lobe, with peg setae (<bold>D, G, K, N</bold>). <italic><tp:taxon-name>Bolitogyrus cornutus</tp:taxon-name></italic> Brunke (<bold>A–D</bold>); <italic><tp:taxon-name>Bolitogyrus brevistellus</tp:taxon-name></italic> Brunke (<bold>E–G</bold>); <italic><tp:taxon-name>Bolitogyrus bufo</tp:taxon-name></italic> Brunke (<bold>H–K</bold>); <italic><tp:taxon-name>Bolitogyrus cheungi</tp:taxon-name></italic> Brunke (<bold>L–N</bold>). Scale bar = 0.5 mm (<bold>A–C, E, F, H–J, L, M</bold>), 0.1 mm (<bold>D, G, K, N</bold>).</p></caption><graphic xmlns:xlink="http://www.w3.org/1999/xlink" xlink:href="zookeys-423-001-g021.jpg" position="float" orientation="portrait" xlink:type="simple"/></fig><fig id="F32" position="float" orientation="portrait"><label>Figure 32.</label><caption><p>rSEM of apical portion of the median lobe: <italic><tp:taxon-name>Bolitogyrus divisus</tp:taxon-name></italic> Brunke (<bold>A:</bold> left) and <italic><tp:taxon-name>Bolitogyrus falini</tp:taxon-name></italic> (<bold>B:</bold> right). To view these figures, Adobe Acrobat version 8 or higher is required.</p></caption><graphic xmlns:xlink="http://www.w3.org/1999/xlink" xlink:href="zookeys-423-001-g032.jpg" position="float" orientation="portrait" xlink:type="simple"/></fig><fig id="F20" position="float" orientation="portrait"><label>Figure 20.</label><caption><p>Aedeagus, parameral view (<bold>A, H</bold>), apex (<bold>B</bold>). Aedeagus, lateral view (<bold>E, J</bold>). Paramere, parameral view (<bold>C, D, I</bold>). Underside of parameral lobe, with peg setae (<bold>F, G, K, L</bold>). <italic><tp:taxon-name>Bolitogyrus divisus</tp:taxon-name></italic> Brunke (<bold>A–G</bold>); <italic><tp:taxon-name>Bolitogyrus falini</tp:taxon-name></italic> Brunke (<bold>H–L</bold>). Scale bar = 0.5 mm (<bold>A–E, H–J</bold>), 0.1 mm (<bold>F, G, K, L</bold>).</p></caption><graphic xmlns:xlink="http://www.w3.org/1999/xlink" xlink:href="zookeys-423-001-g020.jpg" position="float" orientation="portrait" xlink:type="simple"/></fig><fig id="F22" position="float" orientation="portrait"><label>Figure 22.</label><caption><p>Aedeagus, parameral view (<bold>A, E, G</bold>). Aedeagus, lateral view (<bold>C, H</bold>). Paramere, parameral view (<bold>B</bold>). Underside of parameral lobe, with peg setae (D, F, <bold>I</bold>). <italic><tp:taxon-name>Bolitogyrus gracilis</tp:taxon-name></italic> Brunke (<bold>A–D</bold>); <italic><tp:taxon-name>Bolitogyrus longistellus</tp:taxon-name></italic> Brunke (<bold>E–F</bold>), median lobe in lateral view similar to <italic><tp:taxon-name>Bolitogyrus gracilis</tp:taxon-name></italic>; <italic><tp:taxon-name>Bolitogyrus thomasi</tp:taxon-name></italic> Brunke (<bold>G–I</bold>). Scale bar = 0.5 mm (<bold>A–C, E, G, H</bold>), 0.1 mm (<bold>D, F, I</bold>).</p></caption><graphic xmlns:xlink="http://www.w3.org/1999/xlink" xlink:href="zookeys-423-001-g022.jpg" position="float" orientation="portrait" xlink:type="simple"/></fig></tp:treatment-sec><ref-list><ref id="B17"><mixed-citation xmlns:xlink="http://www.w3.org/1999/xlink" xlink:type="simple"><person-group><name name-style="western"><surname>Herman</surname><given-names>L</given-names></name></person-group> (<year>2001a</year>) <article-title>Nomenclatural changes in the Staphylinidae (Insecta: Coleoptera).</article-title><source>Bulletin of the American Museum of Natural History</source><issue>No. 264</issue>: <fpage>1</fpage>–<lpage>83</lpage>.</mixed-citation></ref><ref id="B28"><mixed-citation xmlns:xlink="http://www.w3.org/1999/xlink" xlink:type="simple"><person-group><name name-style="western"><surname>Scheerpeltz</surname><given-names>O</given-names></name></person-group> (<year>1974</year>) <article-title>Studien an den Arten der Gattung <italic>Cyrtothorax</italic> Kraatz mit Beschreibung neuer Arten sowie einer Dichotomik aller bis heute bekannt gewordenen Arten dieser Gattung (Coleoptera, Staphylinindae, Staphylininae, Quediini).</article-title><source>Reichenbachia</source><volume>15</volume>: <fpage>175</fpage>–<lpage>192</lpage>.</mixed-citation></ref><ref id="B22"><mixed-citation xmlns:xlink="http://www.w3.org/1999/xlink" xlink:type="simple"><person-group><name name-style="western"><surname>Kraatz</surname><given-names>G</given-names></name></person-group> (<year>1858</year>) <article-title>Einige neue und ausgezeichnete Staphylinen-Gattungen.</article-title><source>Berliner Entomologische Zeitschrift</source><volume>2</volume>: <fpage>361</fpage>–<lpage>368</lpage>. doi: <ext-link ext-link-type="doi" xlink:href="10.1002/mmnd.18580020310" xlink:type="simple">10.1002/mmnd.18580020310</ext-link></mixed-citation></ref><ref id="B14"><mixed-citation xmlns:xlink="http://www.w3.org/1999/xlink" xlink:type="simple"><person-group><name name-style="western"><surname>Fauvel</surname><given-names>A</given-names></name></person-group> (<year>1878</year>) <article-title>Révision du genre <italic>Cyrtothorax</italic>.</article-title><source>Bulletin de la Société Linnéenne de Normandie</source><volume>3</volume>: <fpage>163</fpage>–<lpage>166</lpage>.</mixed-citation></ref><ref id="B30"><mixed-citation xmlns:xlink="http://www.w3.org/1999/xlink" xlink:type="simple"><person-group><name name-style="western"><surname>Sharp</surname><given-names>D</given-names></name></person-group> (<year>1884</year>) <chapter-title>Staphylinidae</chapter-title>. <source>Biologia Centrali-Americana Insecta Coleoptera</source><volume>1</volume> (<issue>2</issue>). <publisher-name>Taylor and Francis</publisher-name>, <publisher-loc>London</publisher-loc>, <fpage>313</fpage>–<lpage>392</lpage>.</mixed-citation></ref><ref id="B5"><mixed-citation xmlns:xlink="http://www.w3.org/1999/xlink" xlink:type="simple"><person-group><name name-style="western"><surname>Cameron</surname><given-names>M</given-names></name></person-group> (<year>1932</year>) <source>The fauna of British India including Ceylon and Burma. Coleoptera. Staphylinidae</source>. <publisher-name>Talyor and Francis</publisher-name>, <publisher-loc>London</publisher-loc>, <size units="page">443 pp</size>.</mixed-citation></ref><ref id="B3"><mixed-citation xmlns:xlink="http://www.w3.org/1999/xlink" xlink:type="simple"><person-group><name name-style="western"><surname>Blackwelder</surname><given-names>RE</given-names></name></person-group> (<year>1952</year>) <article-title>The generic names of the beetle family Staphylinidae, with an essay on genotypy.</article-title><source>United States National Museum Bulletin</source><volume>200</volume>: <fpage>1</fpage>–<lpage>483</lpage>.</mixed-citation></ref><ref id="B18"><mixed-citation xmlns:xlink="http://www.w3.org/1999/xlink" xlink:type="simple"><person-group><name name-style="western"><surname>Herman</surname><given-names>L</given-names></name></person-group> (<year>2001b</year>) <article-title>Catalog of the Staphylinidae (Insecta, Coleoptera): 1758 to the end of the second millennium.</article-title><source>Bulletin of the American Museum of Natural History</source><volume>265</volume>: <fpage>1</fpage>–<lpage>4218</lpage>.</mixed-citation></ref><ref id="B27"><mixed-citation xmlns:xlink="http://www.w3.org/1999/xlink" xlink:type="simple"><person-group><name name-style="western"><surname>Scheerpeltz</surname><given-names>O</given-names></name></person-group> (<year>1962</year>) <article-title>Eine neue Gattung und Art der Tribus Quediini (Col. Staphylinidae).</article-title><source>Annalen des Naturhistorischen Museums in Wien</source><volume>65</volume>: <fpage>259</fpage>–<lpage>272</lpage>.</mixed-citation></ref><ref id="B32"><mixed-citation xmlns:xlink="http://www.w3.org/1999/xlink" xlink:type="simple"><person-group><name name-style="western"><surname>Shibata</surname><given-names>Y</given-names></name></person-group> (<year>1986</year>) <article-title>A list of genera and species new to Taiwan and new data on distribution of the Staphylinidae discovered from Taiwan since 1973 (Insecta: Coleoptera).</article-title><source>Annual Bulletin of the Nichidai Sanko</source><volume>24</volume>: <fpage>109</fpage>–<lpage>128</lpage>.</mixed-citation></ref><ref id="B36"><mixed-citation xmlns:xlink="http://www.w3.org/1999/xlink" xlink:type="simple"><person-group><name name-style="western"><surname>Smetana</surname><given-names>A</given-names></name></person-group> (<year>1988</year>) <article-title>Revision of the tribes Quediini and Atanygnathini. Part II. The Himalayan region (Coleoptera: Staphylinidae).</article-title><source>Quaestiones Entomologicae</source><volume>24</volume>(<issue>2</issue>): <fpage>163</fpage>–<lpage>464</lpage>.</mixed-citation></ref><ref id="B15"><mixed-citation xmlns:xlink="http://www.w3.org/1999/xlink" xlink:type="simple"><person-group><name name-style="western"><surname>Hammond</surname><given-names>PM</given-names></name></person-group> (<year>1984</year>) <article-title>An annotated checklist of Staphylinidae (Insecta: Coleoptera) recorded from Borneo.</article-title><source>The Sarawak Museum Journal</source><volume>33</volume>: <fpage>187</fpage>–<lpage>218</lpage>.</mixed-citation></ref><ref id="B37"><mixed-citation xmlns:xlink="http://www.w3.org/1999/xlink" xlink:type="simple"><person-group><name name-style="western"><surname>Smetana</surname><given-names>A</given-names></name></person-group> (<year>1995</year>) <article-title>Revision of the tribes Quediini and Tanygnathinini. Part III. Taiwan. (Coleoptera: Staphylinidae).</article-title><source>National Museum of Natural Science (Special Publication)</source><volume>6</volume>: <fpage>1</fpage>–<lpage>145</lpage>.</mixed-citation></ref><ref id="B38"><mixed-citation xmlns:xlink="http://www.w3.org/1999/xlink" xlink:type="simple"><person-group><name name-style="western"><surname>Smetana</surname><given-names>A</given-names></name></person-group> (<year>2000</year>) <article-title>Contributions to the knowledge of the Quediina (Coleoptera, Staphylinidae, Staphylinini) of China.</article-title><source>Elytra</source><volume>28</volume>: <fpage>327</fpage>–<lpage>330</lpage>.</mixed-citation></ref><ref id="B26"><mixed-citation xmlns:xlink="http://www.w3.org/1999/xlink" xlink:type="simple"><person-group><name name-style="western"><surname>Rougemont</surname><given-names>G</given-names></name></person-group> (<year>2001</year>) <article-title>A new species in each of the quediine genera <italic>Bolitogyrus</italic> Chevrolat and <italic>Indoquedius</italic> Cameron (Col., Staphylinidae) from India.</article-title><source>Entomologist’s Monthly Magazine</source><volume>137</volume>: <fpage>111</fpage>–<lpage>114</lpage>.</mixed-citation></ref><ref id="B42"><mixed-citation xmlns:xlink="http://www.w3.org/1999/xlink" xlink:type="simple"><person-group><name name-style="western"><surname>Yuan</surname><given-names>X</given-names></name><name name-style="western"><surname>Zhao</surname><given-names>M-J</given-names></name><name name-style="western"><surname>Li</surname><given-names>L-Z</given-names></name><name name-style="western"><surname>Hayashi</surname><given-names>Y</given-names></name></person-group> (<year>2007</year>) <article-title>Contributions to the knowledge of the genus <italic>Bolitogyrus</italic> (Coleoptera: Staphylinidae) of China.</article-title><source>Entomological Review of Japan</source><volume>62</volume>: <fpage>145</fpage>–<lpage>155</lpage>.</mixed-citation></ref><ref id="B21"><mixed-citation xmlns:xlink="http://www.w3.org/1999/xlink" xlink:type="simple"><person-group><name name-style="western"><surname>Hu</surname><given-names>J-Y</given-names></name><name name-style="western"><surname>Liu</surname><given-names>T-T</given-names></name><name name-style="western"><surname>Li</surname><given-names>L-Z</given-names></name></person-group> (<year>2011</year>) <article-title>New and Little-Known Species of the Genus <italic>Bolitogyrus</italic> Chevrolat from China (Coleoptera: Staphylinidae: Staphylininae).</article-title><source>Journal of the Kansas Entomological Society</source><volume>84</volume>: <fpage>58</fpage>–<lpage>63</lpage>. doi: <ext-link ext-link-type="doi" xlink:href="10.2317/JKES101003.1" xlink:type="simple">10.2317/JKES101003.1</ext-link></mixed-citation></ref><ref id="B11"><mixed-citation xmlns:xlink="http://www.w3.org/1999/xlink" xlink:type="simple"><person-group><name name-style="western"><surname>Dejean</surname><given-names>PFMA</given-names></name></person-group> (<year>1836</year>) <source>Catalogue de la collection de Coléoptères de M. le Comte Dejean</source>. <publisher-name>Méquignon-Marvis Père et Fils.</publisher-name>, <publisher-loc>Paris</publisher-loc>, <size units="page">503 pp</size>.</mixed-citation></ref><ref id="B9"><mixed-citation xmlns:xlink="http://www.w3.org/1999/xlink" xlink:type="simple"><person-group><name name-style="western"><surname>Chevrolat</surname><given-names>A</given-names></name></person-group> (<year>1842</year>) <chapter-title><italic>Bolitogyrus</italic>.</chapter-title> In: <person-group><name name-style="western"><surname>D’Orbigny</surname><given-names>C</given-names></name></person-group> (<role>Ed</role>) <source>Dictionnaire Universel d’Histoire Naturelle</source>. <publisher-name>Bureau Principal de Éditeurs</publisher-name>, <publisher-loc>Paris</publisher-loc>, <volume>2</volume>, <lpage>641</lpage>.</mixed-citation></ref><ref id="B2"><mixed-citation xmlns:xlink="http://www.w3.org/1999/xlink" xlink:type="simple"><person-group><name name-style="western"><surname>Bernhauer</surname><given-names>M</given-names></name></person-group> (<year>1915</year>) <article-title>Neue Staphyliniden der indo-malaiischen Fauna, insbesondere der Sunda-Insel Borneo.</article-title><source>Verhandlungen der k k zoologisch-botanischen Gesellschaft in Wien</source><volume>65</volume>: <fpage>134</fpage>–<lpage>158</lpage>.</mixed-citation></ref><ref id="B31"><mixed-citation xmlns:xlink="http://www.w3.org/1999/xlink" xlink:type="simple"><person-group><name name-style="western"><surname>Shibata</surname><given-names>Y</given-names></name></person-group> (<year>1979</year>) <article-title>New or little-known Staphylinidae (Coleoptera).</article-title><source>The Entomological Review of Japan</source><volume>33</volume>: <fpage>19</fpage>–<lpage>29</lpage>.</mixed-citation></ref><ref id="B43"><mixed-citation xmlns:xlink="http://www.w3.org/1999/xlink" xlink:type="simple"><person-group><name name-style="western"><surname>Zheng</surname><given-names>F</given-names></name></person-group> (<year>1988</year>) <article-title>A new species of the genus <italic>Cyrtothorax</italic> Kraatz from Sichuan Province (Coleoptera: Staphylinidae, Quediinae).</article-title><source>Acta Entomologica Sinica</source><volume>31</volume>: <fpage>306</fpage>–<lpage>308</lpage>.</mixed-citation></ref><ref id="B16"><mixed-citation xmlns:xlink="http://www.w3.org/1999/xlink" xlink:type="simple"><person-group><name name-style="western"><surname>Hayashi</surname><given-names>Y</given-names></name></person-group> (<year>1991</year>) <article-title>Studies on Staphylinidae from Japan. III.</article-title><source>The Entomological Review of Japan</source><volume>46</volume>: <fpage>179</fpage>–<lpage>185</lpage>.</mixed-citation></ref><ref id="B39"><mixed-citation xmlns:xlink="http://www.w3.org/1999/xlink" xlink:type="simple"><person-group><name name-style="western"><surname>Smetana</surname><given-names>A</given-names></name><name name-style="western"><surname>Zheng</surname><given-names>F</given-names></name></person-group> (<year>2000</year>) <article-title>Contributions to the knowledge of the Quediina (Coleoptera, Staphylinidae, Staphylinini) of China. Part 17. Genus <italic>Bolitogyrus</italic> Chevrolat, 1842. Section 1.</article-title><source>Elytra</source><volume>28</volume>: <fpage>55</fpage>–<lpage>64</lpage>.</mixed-citation></ref><ref id="B4"><mixed-citation xmlns:xlink="http://www.w3.org/1999/xlink" xlink:type="simple"><person-group><name name-style="western"><surname>Brunke</surname><given-names>A</given-names></name><name name-style="western"><surname>Solodovnikov</surname><given-names>A</given-names></name></person-group> (<year>2013</year>) <article-title><italic>Alesiella</italic> gen.n. and a newly discovered relict lineage of Staphylinini (Coleoptera: Staphylinidae).</article-title><source>Systematic Entomology</source><volume>38</volume>: <fpage>689</fpage>–<lpage>707</lpage>. doi: <ext-link ext-link-type="doi" xlink:href="10.1111/syen.12021" xlink:type="simple">10.1111/syen.12021</ext-link></mixed-citation></ref></ref-list></tp:taxon-treatment>
