# Supplementary material for: A revision of the Neotropical species of Bolitogyrus Chevrolat, a geographically disjunct lineage of Staphylinini (Coleoptera, Staphylinidae)
Source: Zookeys. 2014 Jul 7;(423):1–113. doi: 10.3897/zookeys.423.7536 (PMC4106094; doi:10.3897/zookeys.423.7536)
Supplement: XML Treatment for Bolitogyrus buphthalmus [file zookeys.423.7536-treatment2.xml]

<!DOCTYPE tp:taxon-treatment
  PUBLIC "-//TaxonX//DTD Taxonomic Treatment Publishing DTD v0 20100105//EN" "tax-treatment-NSO.dtd">
<tp:taxon-treatment xmlns:tp="http://www.plazi.org/taxpub"><tp:treatment-meta><kwd-group><label>Taxon classification</label><kwd><named-content content-type="kingdom">Animalia</named-content></kwd><kwd><named-content content-type="order">Coleoptera</named-content></kwd><kwd><named-content content-type="family">Staphylinidae</named-content></kwd></kwd-group><mixed-citation publication-type="journal"><person-group><name><surname>Brunke</surname><given-names>Adam J.</given-names></name><name><surname>Solodovnikov</surname><given-names>Alexey</given-names></name></person-group><article-title>A revision of the Neotropical species of <italic>Bolitogyrus</italic> Chevrolat, a geographically disjunct lineage of Staphylinini (Coleoptera, Staphylinidae)</article-title><source>Zookeys</source><day>7</day><month>7</month><year>2014</year><volume>2014</volume><issue>423</issue><fpage>1</fpage><lpage>113</lpage><pub-id pub-id-type="doi">10.3897/zookeys.423.7536</pub-id></mixed-citation></tp:treatment-meta><tp:nomenclature><tp:taxon-name>
                            <tp:taxon-name-part taxon-name-part-type="genus">Bolitogyrus</tp:taxon-name-part>
                            <tp:taxon-name-part taxon-name-part-type="species">buphthalmus</tp:taxon-name-part>
                        </tp:taxon-name><tp:taxon-authority>(Erichson, 1840)</tp:taxon-authority><xref ref-type="fig" rid="F1">Figs 1A</xref><xref ref-type="fig" rid="F4">, 4A–B</xref><xref ref-type="fig" rid="F15">, 15A–D</xref><xref ref-type="fig" rid="F23">, 23A</xref><xref ref-type="fig" rid="F25">, 25E–F</xref><xref ref-type="fig" rid="F29">, 29A (map)</xref><tp:nomenclature-citation-list><tp:nomenclature-citation><tp:taxon-name>Quedius buphthalmus</tp:taxon-name><comment> Erichson, 1840: 534</comment></tp:nomenclature-citation><tp:nomenclature-citation><tp:taxon-name>Cyrtothorax buphthalmus</tp:taxon-name><comment>: <xref ref-type="bibr" rid="B30">Sharp 1884</xref>: 340</comment></tp:nomenclature-citation><tp:nomenclature-citation><tp:taxon-name>Cyrtothorax cyanescens</tp:taxon-name><comment> Sharp, 1884: 341, <bold>syn. n.</bold></comment></tp:nomenclature-citation><tp:nomenclature-citation><tp:taxon-name>Cyrtothorax buphthalmus</tp:taxon-name><comment>: <xref ref-type="bibr" rid="B14">Fauvel 1878</xref>: 164 (in key)</comment></tp:nomenclature-citation><tp:nomenclature-citation><tp:taxon-name>Cyrtothorax buphthalmus</tp:taxon-name><comment>: <xref ref-type="bibr" rid="B28">Scheerpeltz 1974</xref>: 180 (in key)</comment></tp:nomenclature-citation><tp:nomenclature-citation><tp:taxon-name>Bolitogyrus buphthalmus</tp:taxon-name><comment>: <xref ref-type="fig" rid="F25">Navarrete-Heredia et al. 2002</xref> (distributional data)</comment></tp:nomenclature-citation><!--PageBreak--><tp:nomenclature-citation><tp:taxon-name>Bolitogyrus buphthalmus</tp:taxon-name><comment>: <xref ref-type="bibr" rid="B24">Márquez 2006</xref>: 184 (distributional data)</comment></tp:nomenclature-citation></tp:nomenclature-citation-list></tp:nomenclature><tp:treatment-sec sec-type="Type locality"><title>Type locality.</title><p>‘Mexico’.</p></tp:treatment-sec><tp:treatment-sec sec-type="Type material"><title>Type material.</title><p><italic><tp:taxon-name>Quedius buphthalmus</tp:taxon-name></italic> Erichson, 1840</p><p><bold>Syntype</bold> (♀, BMNH): [specimen minution mounted on card], 3I. [small white label]/ 106 [small pink label]/ <strike>France</strike> [white label]/ Sharp Coll., 1905.-313 [upside down] / <tp:taxon-name>Cyrtothorax</tp:taxon-name> Sallei Kraatz, Berl. Ent. Zeitsch., 1858. p 366 pls …[rest illegible]/ Coll. Chevrolat [small label, hand printed in Sharp’s hand]/ Quedius, Buphthalmus Er, [in Chevrolat’s hand, illegible notation underneath], cribricollis Chev. Cat Dej <tp:taxon-name>Bolitogyrus</tp:taxon-name>, Sallé, Mexico [large green label with confused history] / <bold>Syntype</bold> ♀, <italic><tp:taxon-name>Quedius buphthalmus</tp:taxon-name></italic> Erichson, 1840, Des. Brunke 2013 [red label].</p><p><xref ref-type="bibr" rid="B13">Erichson (1840)</xref> stated that his description of this species was based on material from the Chevrolat collection. The entire <tp:taxon-name>Staphylinidae</tp:taxon-name> portion of this collection was accessed by the British Museum under the care of D. Sharp (<xref ref-type="bibr" rid="B19">Horn et al. 1990a</xref>). The single female detailed above (<xref ref-type="fig" rid="F4">Fig. 4B</xref>) is the only specimen of <italic><tp:taxon-name>Bolitogyrus</tp:taxon-name></italic> present in the Chevrolat collection at the BMNH. Although the green label (<xref ref-type="fig" rid="F4">Fig. 4A</xref>) bears the name ‘Quedius buphthalmus Er.’ in Chevrolat’s hand (similar to that in <xref ref-type="bibr" rid="B20">Horn et al. 1990b</xref>) and the label ‘coll. Chevrolat’ (in Sharp’s hand) confirm that this specimen belonged to Chevrolat, Erichson’s handwriting is missing from any labels currently on the specimen. The multiple names and entries on the green label (<xref ref-type="fig" rid="F4">Fig. 4A</xref>) demonstrates the original confusion surrounding the type species of the genus and an unavailable name (‘<italic><tp:taxon-name>Bolitogyrus cribripennis</tp:taxon-name></italic>’). For details see ‘Taxonomic History’ above. However, the text ‘<italic><tp:taxon-name>Quedius buphthalmus</tp:taxon-name></italic> Er. Mexico’ appears to be the original entry of the label. <xref ref-type="bibr" rid="B13">Erichson (1840)</xref> did not provide any evidence that only one specimen was included in the type series of <italic><tp:taxon-name>Quedius buphthalmus</tp:taxon-name></italic> and so this specimen is interpreted as a syntype of that species. The Latin expression ‘insectum singulare’ at the beginning of his description means ‘unique insect’ and refers to the habitus of the specimen, unique among described taxa. This interpretation is consistent with the style of <xref ref-type="bibr" rid="B13">Erichson (1840)</xref>, who typically commented on the habitus of his species at the beginning of his descriptions. This specimen is consistent with the original description and the concept for this species given in the present work. <italic><tp:taxon-name>Bolitogyrus buphthalmus</tp:taxon-name></italic> is interpreted here as the most common species of the <italic>buphthalmus</italic> group occurring in Mexico. We have no doubt that this was the species described by Erichson as the female syntype has completely dark coxae, which would exclude the similar <italic><tp:taxon-name>Bolitogyrus sallei</tp:taxon-name></italic> Kraatz, and the abdominal microsculpture is extremely fine, excluding <italic><tp:taxon-name>Bolitogyrus newtoni</tp:taxon-name></italic> Brunke, sp. n.</p></tp:treatment-sec><tp:treatment-sec><!--Section generated to contain objects referenced in tp:taxon-treatment.--><fig id="F1" position="float" orientation="portrait"><label>Figure 1.</label><caption><p>Dorsal habitus of <italic><tp:taxon-name>Bolitogyrus buphthalmus</tp:taxon-name></italic> (Erichson) (<bold>A</bold>), <italic><tp:taxon-name>Bolitogyrus fulgidus</tp:taxon-name></italic> (Sharp) (<bold>B</bold>), <italic><tp:taxon-name>Bolitogyrus pulchrus</tp:taxon-name></italic> Brunke (<bold>C</bold>), <italic><tp:taxon-name>Bolitogyrus bullatus</tp:taxon-name></italic> (Sharp) (<bold>D</bold>), <italic><tp:taxon-name>Bolitogyrus ashei</tp:taxon-name></italic> Brunke (<bold>E</bold>) and <italic><tp:taxon-name>Bolitogyrus tortifolius</tp:taxon-name></italic> Brunke (<bold>F</bold>). Scale bars = 2 mm.</p></caption><graphic xmlns:xlink="http://www.w3.org/1999/xlink" xlink:href="zookeys-423-001-g001.jpg" position="float" orientation="portrait" xlink:type="simple"/></fig><fig id="F4" position="float" orientation="portrait"><label>Figure 4.</label><caption><p>Syntype of <italic><tp:taxon-name>Quedius buphthalmus</tp:taxon-name></italic> Erichson (BMNH): historical labels (<bold>A</bold>); specimen (<bold>B</bold>). Scale bars = 10 mm (<bold>A</bold>), 1 mm (<bold>B</bold>).</p></caption><graphic xmlns:xlink="http://www.w3.org/1999/xlink" xlink:href="zookeys-423-001-g004.jpg" position="float" orientation="portrait" xlink:type="simple"/></fig><fig id="F15" position="float" orientation="portrait"><label>Figure 15.</label><caption><p>Aedeagus, parameral view (<bold>A, E</bold>). Aedeagus, lateral view (<bold>B, F</bold>). Underside of parameral lobe, with peg setae (<bold>C, D, G, H</bold>). <italic><tp:taxon-name>Bolitogyrus buphthalmus</tp:taxon-name></italic> (Erichson) (<bold>A–D</bold>); <italic><tp:taxon-name>Bolitogyrus costaricensis</tp:taxon-name></italic> (Wendeler) (<bold>E–H</bold>), (median lobe in lateral view similar in <italic><tp:taxon-name>Bolitogyrus prolixus</tp:taxon-name></italic>, <italic><tp:taxon-name>Bolitogyrus sallei</tp:taxon-name></italic> and <italic><tp:taxon-name>Bolitogyrus salvini</tp:taxon-name></italic>). Scale bar = 0.5 mm.</p></caption><graphic xmlns:xlink="http://www.w3.org/1999/xlink" xlink:href="zookeys-423-001-g015.jpg" position="float" orientation="portrait" xlink:type="simple"/></fig><fig id="F23" position="float" orientation="portrait"><label>Figure 23.</label><caption><p>Male sternite IX. <italic><tp:taxon-name>Bolitogyrus buphthalmus</tp:taxon-name></italic> (Erichson) (<bold>A</bold>); <italic><tp:taxon-name>Bolitogyrus costaricensis</tp:taxon-name></italic> Wendeler (<bold>B</bold>); <italic><tp:taxon-name>Bolitogyrus pulchrus</tp:taxon-name></italic> Brunke (<bold>C</bold>); <italic><tp:taxon-name>Bolitogyrus sallei</tp:taxon-name></italic> (Kraatz) (<bold>D</bold>); <italic><tp:taxon-name>Bolitogyrus salvini</tp:taxon-name></italic> (Sharp) (<bold>E–F</bold>), lectotype (<bold>E</bold>), ‘morphotype III’ (<bold>F</bold>); <italic><tp:taxon-name>Bolitogyrus bechyneorum</tp:taxon-name></italic> (Scheerpeltz) (<bold>G</bold>); <italic><tp:taxon-name>Bolitogyrus newtoni</tp:taxon-name></italic> Brunke (<bold>H</bold>); <italic><tp:taxon-name>Bolitogyrus marquezi</tp:taxon-name></italic> Brunke (<bold>I</bold>); <italic><tp:taxon-name>Bolitogyrus strigifrons</tp:taxon-name></italic> (Wendeler) (<bold>J</bold>); <italic><tp:taxon-name>Bolitogyrus silex</tp:taxon-name></italic> Brunke (<bold>K</bold>); <italic><tp:taxon-name>Bolitogyrus viridescens</tp:taxon-name></italic> Brunke (<bold>L</bold>); <italic><tp:taxon-name>Bolitogyrus bullatus</tp:taxon-name></italic> (Sharp) (<bold>M</bold>); <italic><tp:taxon-name>Bolitogyrus ashei</tp:taxon-name></italic> Brunke (<bold>N</bold>); <italic><tp:taxon-name>Bolitogyrus apicofasciatus</tp:taxon-name></italic> Brunke (<bold>O</bold>). Scale bar = 0.5 mm.</p></caption><graphic xmlns:xlink="http://www.w3.org/1999/xlink" xlink:href="zookeys-423-001-g023.jpg" position="float" orientation="portrait" xlink:type="simple"/></fig><fig id="F25" position="float" orientation="portrait"><label>Figure 25.</label><caption><p>Female tergite X. <italic><tp:taxon-name>Bolitogyrus costaricensis</tp:taxon-name></italic> (Wendeler) (<bold>A–D</bold>), holotype (<bold>A</bold>); holotype of <italic><tp:taxon-name>Bolitogyrus nevermanni</tp:taxon-name></italic> (Scheerpeltz) (<bold>B</bold>); <italic><tp:taxon-name>Bolitogyrus buphthalmus</tp:taxon-name></italic> (Erichson) (<bold>E–F</bold>), paralectotype of <italic><tp:taxon-name>Bolitogyrus cyanescens</tp:taxon-name></italic> (Sharp) (<bold>E</bold>); <italic><tp:taxon-name>Bolitogyrus bechyneorum</tp:taxon-name></italic> (Scheerpeltz) (<bold>G</bold>); <italic><tp:taxon-name>Bolitogyrus newtoni</tp:taxon-name></italic> Brunke (<bold>H</bold>); <italic><tp:taxon-name>Bolitogyrus erythrurus</tp:taxon-name></italic> (Kraatz) (<bold>I–K</bold>), syntype (<bold>I</bold>); <italic><tp:taxon-name>Bolitogyrus sallei</tp:taxon-name></italic> (Kraatz) (<bold>L</bold>). Scale bar = 0.5 mm.</p></caption><graphic xmlns:xlink="http://www.w3.org/1999/xlink" xlink:href="zookeys-423-001-g025.jpg" position="float" orientation="portrait" xlink:type="simple"/></fig><fig id="F29" position="float" orientation="portrait"><label>Figure 29.</label><caption><p>Distribution of: <italic><tp:taxon-name>Bolitogyrus buphthalmus</tp:taxon-name></italic> (Erichson) and <italic><tp:taxon-name>Bolitogyrus costaricensis</tp:taxon-name></italic> (Wendeler) (<bold>A</bold>); <italic><tp:taxon-name>Bolitogyrus costaricensis</tp:taxon-name></italic> and <italic><tp:taxon-name>Bolitogyrus erythrurus</tp:taxon-name></italic> (Kraatz) (<bold>B</bold>); <italic><tp:taxon-name>Bolitogyrus ashei</tp:taxon-name></italic> Brunke, <italic><tp:taxon-name>Bolitogyrus fulgidus</tp:taxon-name></italic> (Sharp) and <italic><tp:taxon-name>Bolitogyrus pulchrus</tp:taxon-name></italic> Brunke (<bold>C</bold>); <italic><tp:taxon-name>Bolitogyrus bechyneorum</tp:taxon-name></italic> (Scheerpeltz) and <italic><tp:taxon-name>Bolitogyrus sallei</tp:taxon-name></italic> (Kraatz) (<bold>D</bold>).</p></caption><graphic xmlns:xlink="http://www.w3.org/1999/xlink" xlink:href="zookeys-423-001-g029.jpg" position="float" orientation="portrait" xlink:type="simple"/></fig></tp:treatment-sec><ref-list><ref id="B30"><mixed-citation xmlns:xlink="http://www.w3.org/1999/xlink" xlink:type="simple"><person-group><name name-style="western"><surname>Sharp</surname><given-names>D</given-names></name></person-group> (<year>1884</year>) <chapter-title>Staphylinidae</chapter-title>. <source>Biologia Centrali-Americana Insecta Coleoptera</source><volume>1</volume> (<issue>2</issue>). <publisher-name>Taylor and Francis</publisher-name>, <publisher-loc>London</publisher-loc>, <fpage>313</fpage>–<lpage>392</lpage>.</mixed-citation></ref><ref id="B14"><mixed-citation xmlns:xlink="http://www.w3.org/1999/xlink" xlink:type="simple"><person-group><name name-style="western"><surname>Fauvel</surname><given-names>A</given-names></name></person-group> (<year>1878</year>) <article-title>Révision du genre <italic>Cyrtothorax</italic>.</article-title><source>Bulletin de la Société Linnéenne de Normandie</source><volume>3</volume>: <fpage>163</fpage>–<lpage>166</lpage>.</mixed-citation></ref><ref id="B28"><mixed-citation xmlns:xlink="http://www.w3.org/1999/xlink" xlink:type="simple"><person-group><name name-style="western"><surname>Scheerpeltz</surname><given-names>O</given-names></name></person-group> (<year>1974</year>) <article-title>Studien an den Arten der Gattung <italic>Cyrtothorax</italic> Kraatz mit Beschreibung neuer Arten sowie einer Dichotomik aller bis heute bekannt gewordenen Arten dieser Gattung (Coleoptera, Staphylinindae, Staphylininae, Quediini).</article-title><source>Reichenbachia</source><volume>15</volume>: <fpage>175</fpage>–<lpage>192</lpage>.</mixed-citation></ref><ref id="B24"><mixed-citation xmlns:xlink="http://www.w3.org/1999/xlink" xlink:type="simple"><person-group><name name-style="western"><surname>Márquez</surname><given-names>J</given-names></name></person-group> (<year>2006</year>) <article-title>Primeros registros estatales y datos de distribución geográfica de especies Mexicanas de Staphylinidae (Coleoptera).</article-title><source>Boletin Sociedad Entomológica Aragonesa</source><volume>38</volume>: <fpage>181</fpage>–<lpage>198</lpage>.</mixed-citation></ref><ref id="B13"><mixed-citation xmlns:xlink="http://www.w3.org/1999/xlink" xlink:type="simple"><person-group><name name-style="western"><surname>Erichson</surname><given-names>WF</given-names></name></person-group> (<year>1840</year>) <source>Genera et species Staphylinorum insectorum coleopterorum familiae</source>. <publisher-name>FH Morin</publisher-name>, <publisher-loc>Berlin</publisher-loc>, <size units="page">400 pp</size>.</mixed-citation></ref><ref id="B19"><mixed-citation xmlns:xlink="http://www.w3.org/1999/xlink" xlink:type="simple"><person-group><name name-style="western"><surname>Horn</surname><given-names>W</given-names></name><name name-style="western"><surname>Kahle</surname><given-names>I</given-names></name><name name-style="western"><surname>Friese</surname><given-names>G</given-names></name><name name-style="western"><surname>Gaedike</surname><given-names>R</given-names></name></person-group> (<year>1990a</year>) <source>Collectiones entomologicae, Ein Kompendium über den Verbleib entomologischer Sammlungen der Welt bis 1960, Teil I: A bis K.</source><publisher-name>Akademie der Landwirtschaftswissenschaften der Deutschen Demokratischen Republik</publisher-name>, <publisher-loc>Berlin</publisher-loc>, <size units="page">220 pp</size>.</mixed-citation></ref><ref id="B20"><mixed-citation xmlns:xlink="http://www.w3.org/1999/xlink" xlink:type="simple"><person-group><name name-style="western"><surname>Horn</surname><given-names>W</given-names></name><name name-style="western"><surname>Kahle</surname><given-names>I</given-names></name><name name-style="western"><surname>Friese</surname><given-names>G</given-names></name><name name-style="western"><surname>Gaedike</surname><given-names>R</given-names></name></person-group> (<year>1990b</year>) <source>Collectiones entomologicae, Ein Kompendium über den Verbleib entomologischer Sammlungen der Welt bis 1960, Teil II: L bis Z</source>. <publisher-name>Akademie der Landwirtschaftswissenschaften der Deutschen Demokratischen Republik</publisher-name>, <publisher-loc>Berlin</publisher-loc>, <fpage>221</fpage>–<lpage>573</lpage>.</mixed-citation></ref></ref-list></tp:taxon-treatment>
