# Supplementary material for: A revision of the Neotropical species of Bolitogyrus Chevrolat, a geographically disjunct lineage of Staphylinini (Coleoptera, Staphylinidae)
Source: Zookeys. 2014 Jul 7;(423):1–113. doi: 10.3897/zookeys.423.7536 (PMC4106094; doi:10.3897/zookeys.423.7536)
Supplement: XML Treatment for Cyrtothorax sallei [file zookeys.423.7536-treatment3.xml]

<!DOCTYPE tp:taxon-treatment
  PUBLIC "-//TaxonX//DTD Taxonomic Treatment Publishing DTD v0 20100105//EN" "tax-treatment-NSO.dtd">
<tp:taxon-treatment xmlns:tp="http://www.plazi.org/taxpub"><tp:treatment-meta><kwd-group><label>Taxon classification</label><kwd><named-content content-type="kingdom">Animalia</named-content></kwd><kwd><named-content content-type="order">Coleoptera</named-content></kwd><kwd><named-content content-type="family">Staphylinidae</named-content></kwd></kwd-group><mixed-citation publication-type="journal"><person-group><name><surname>Brunke</surname><given-names>Adam J.</given-names></name><name><surname>Solodovnikov</surname><given-names>Alexey</given-names></name></person-group><article-title>A revision of the Neotropical species of <italic>Bolitogyrus</italic> Chevrolat, a geographically disjunct lineage of Staphylinini (Coleoptera, Staphylinidae)</article-title><source>Zookeys</source><day>7</day><month>7</month><year>2014</year><volume>2014</volume><issue>423</issue><fpage>1</fpage><lpage>113</lpage><pub-id pub-id-type="doi">10.3897/zookeys.423.7536</pub-id></mixed-citation></tp:treatment-meta><tp:nomenclature><tp:taxon-name>
                            <tp:taxon-name-part taxon-name-part-type="genus">Cyrtothorax</tp:taxon-name-part>
                            <tp:taxon-name-part taxon-name-part-type="species">sallei</tp:taxon-name-part>
                        </tp:taxon-name><tp:taxon-authority>Kraatz, 1858</tp:taxon-authority><tp:taxon-status xmlns:xlink="http://www.w3.org/1999/xlink" xlink:type="simple">(ex. parte)</tp:taxon-status></tp:nomenclature><tp:treatment-sec sec-type="Type locality"><title>Type locality.</title><p>‘Mexico’.</p></tp:treatment-sec><tp:treatment-sec sec-type="Paralectotypes"><title>Paralectotypes</title><p>(specimens 3, 4 and 5 are <!--PageBreak--><italic><tp:taxon-name>Bolitogyrus buphthalmus</tp:taxon-name></italic>, 2 ♂, 1 ♀, DEI): Mexico [blue label with script] / coll. Kraatz [white label, printed] / SYNTYPUS [red label, printed] / PARALECTOTYPE, <italic><tp:taxon-name>Cyrtothorax sallei</tp:taxon-name></italic> Kraatz, 1858, det. A. Brunke 2013 [yellow printed label] / <italic><tp:taxon-name>Bolitogyrus buphthalmus</tp:taxon-name></italic> (Erichson) Det. A. Brunke 2012 [white printed label].</p><p>For details, see under <italic><tp:taxon-name>Bolitogyrus sallei</tp:taxon-name></italic>.</p></tp:treatment-sec></tp:taxon-treatment>
