# Supplementary material for: A revision of the Neotropical species of Bolitogyrus Chevrolat, a geographically disjunct lineage of Staphylinini (Coleoptera, Staphylinidae)
Source: Zookeys. 2014 Jul 7;(423):1–113. doi: 10.3897/zookeys.423.7536 (PMC4106094; doi:10.3897/zookeys.423.7536)
Supplement: XML Treatment for Cyrtothorax nevermanni [file zookeys.423.7536-treatment6.xml]

<!DOCTYPE tp:taxon-treatment
  PUBLIC "-//TaxonX//DTD Taxonomic Treatment Publishing DTD v0 20100105//EN" "tax-treatment-NSO.dtd">
<tp:taxon-treatment xmlns:tp="http://www.plazi.org/taxpub"><tp:treatment-meta><kwd-group><label>Taxon classification</label><kwd><named-content content-type="kingdom">Animalia</named-content></kwd><kwd><named-content content-type="order">Coleoptera</named-content></kwd><kwd><named-content content-type="family">Staphylinidae</named-content></kwd></kwd-group><mixed-citation publication-type="journal"><person-group><name><surname>Brunke</surname><given-names>Adam J.</given-names></name><name><surname>Solodovnikov</surname><given-names>Alexey</given-names></name></person-group><article-title>A revision of the Neotropical species of <italic>Bolitogyrus</italic> Chevrolat, a geographically disjunct lineage of Staphylinini (Coleoptera, Staphylinidae)</article-title><source>Zookeys</source><day>7</day><month>7</month><year>2014</year><volume>2014</volume><issue>423</issue><fpage>1</fpage><lpage>113</lpage><pub-id pub-id-type="doi">10.3897/zookeys.423.7536</pub-id></mixed-citation></tp:treatment-meta><tp:nomenclature><tp:taxon-name>
                            <tp:taxon-name-part taxon-name-part-type="genus">Cyrtothorax</tp:taxon-name-part>
                            <tp:taxon-name-part taxon-name-part-type="species">nevermanni</tp:taxon-name-part>
                        </tp:taxon-name><tp:taxon-authority>Scheerpeltz, 1974</tp:taxon-authority><tp:taxon-status xmlns:xlink="http://www.w3.org/1999/xlink" xlink:type="simple">syn. n.</tp:taxon-status></tp:nomenclature><tp:treatment-sec sec-type="Holotype"><title>Holotype</title><p>(♀, NMW): Costa Rica, Carpintera, leg. Nevermann [white hand printed label]/ ♀ [white printed card]/ <tp:taxon-name>Cyrtothorax Nevermanni</tp:taxon-name>, n. sp./ Allotypus [red printed label]/ Nevermanni, Scheerp. [green hand printed card]/ ex. coll. Scheerpeltz [blue printed label]/ TYPUS, <tp:taxon-name>Cyrtothorax</tp:taxon-name>, nevermanni, O. Scheerpeltz [red hand printed label]/ Holotype ♀, <italic><tp:taxon-name>Cyrtothorax nevermanni</tp:taxon-name></italic> Scheerpeltz, 1974, det. A. Brunke 2013 [red printed label] / <tp:taxon-name>Bolitogyrus costaricensis</tp:taxon-name> (Wendeler) Det. A. Brunke 2012 [white printed label].</p><p>The single specimen located in NMW is interpreted as the holotype as <xref ref-type="bibr" rid="B28">Scheerpeltz (1974)</xref> stated that only one specimen was seen. Although this holotype is also female, it can be associated with the same species concept as the type of <italic><tp:taxon-name>Bolitogyrus costaricensis</tp:taxon-name></italic> for the same reasons (above). Therefore, <italic><tp:taxon-name>Bolitogyrus nevermanni</tp:taxon-name></italic> (Scheerpeltz) becomes a synonym of <italic><tp:taxon-name>Bolitogyrus costaricensis</tp:taxon-name></italic> (Wendeler).</p><!--PageBreak--></tp:treatment-sec><tp:treatment-sec sec-type="Other material"><title>Other material.</title><p><bold>GUATEMALA:</bold> <!--PageBreak--><!--PageBreak--><italic>Baja Verapaz</italic>, Sinanjá, Champion, “Sharp Coll.1905.-313”, 1 ♂ (BMNH). <italic>San Marcos</italic>: 2 km E de Tajomulco [=Tajumulco], Bosque mesófilo Perturbado [=disturbed cloud forest], 2062m, <named-content xmlns:xlink="http://www.w3.org/1999/xlink" content-type="dwc:verbatimCoordinates" xlink:type="simple">15°04'99"N, 91°55'563W</named-content>, en hongos de reprisa [=in shelf fungus], 23.IX.1999, J. Márquez, 1 ♂ (MZFC). <bold>HONDURAS:</bold> <italic>Comayagua</italic>: 13 km SE El Mochito, Sta. B, 22.VII.1977, ‘CW &amp; L.’, O’Brien &amp; Marshall, 1 ♂ (FMNH). <italic>El Paraiso</italic>: 9.4 km SE Zamaranom &amp; 9.4 km SE Galeras, ‘Los Lavenderos’, <named-content xmlns:xlink="http://www.w3.org/1999/xlink" content-type="dwc:verbatimCoordinates" xlink:type="simple">13°24'N, 86°55'W</named-content>, 1450m, 11.VI.1994, ex. crustose fungi under logs, Ashe, Brooks, SM0037968, SM0037969, SM0037970, SM0037971, 1 ♂, 3 ♀ (SEMC). <italic>Francisco Morazán</italic>: 10.4 km W Zamorano, Cerro Uyuca, <named-content xmlns:xlink="http://www.w3.org/1999/xlink" content-type="dwc:verbatimCoordinates" xlink:type="simple">14°02'N, 87°04'W</named-content>, 1500m, 27.VI.1994, ex. crustose fungi under log, Ashe, Brooks, SM0037967, 1 ♂ (SEMC); 7.6 km N Guaimaca, <named-content xmlns:xlink="http://www.w3.org/1999/xlink" content-type="dwc:verbatimCoordinates" xlink:type="simple">14°36'N, 86°49'W</named-content>, 820m, 26.VI.1994, crustose fungi under logs, J. Ashe, R. Brooks, SM0037975, SM0037976, SM0037977, SM0037978, SM0037979, SM0037980, SM0037981, SM0037982, 6 ♂, 2 ♀ (SEMC); <italic>Lempira</italic>: 5.9 km SW Gracias, Mt. Celaque, <named-content xmlns:xlink="http://www.w3.org/1999/xlink" content-type="dwc:verbatimCoordinates" xlink:type="simple">14°33'N, 88°38'W</named-content>, 1250m, 17.VI.1994, on/under fungusy log, SM0037965, SM0037966, 2 ♂ (SEMC); 13.1 km NE &amp; 7.3 km E Gracias, Mt. Puca, <named-content xmlns:xlink="http://www.w3.org/1999/xlink" content-type="dwc:verbatimCoordinates" xlink:type="simple">14°41'N, 88°31'W</named-content>, 1320m, 18.VI.1994, crustose fungi under logs, J. Ashe, R. Brooks, SM0037973 and SM0037974, 1 ♂, 1 ♀ (SEMC); same as previous except: under wood slabs, SM0037963, SM0037962, 1 ♂, 1 ♀ (SEMC). <italic>Santa Barbara</italic>: Santa Barbara, Mt. Santa Barbara, 11.5 km S &amp; 5.6 km W Pefia Blanca, <named-content xmlns:xlink="http://www.w3.org/1999/xlink" content-type="dwc:verbatimCoordinates" xlink:type="simple">14°57'N, 88°05'W</named-content>’, 1800m, 20.VI.1994, beating stick pile, R. Brooks, J. Ashe, SM0037972, 1 ♂ (SEMC). <bold>NICARAGUA:</bold> <italic>Grenada</italic>: Res. Nat. Volcán Mombacho, Bmm, <named-content xmlns:xlink="http://www.w3.org/1999/xlink" content-type="dwc:verbatimCoordinates" xlink:type="simple">11°50'25N, 85°58'593W</named-content>, 1039 m, ex. tronco podridos [=rotten logs], 2.II.2000, J. Márquez, 1 ♂, 1 ♀ (MZFC); same as previous except: 3.II.2000, 1 ♂ (MZFC); same as previous except: 4.II.2000, 2 ♂ (MZFC); Res. Nat. Volcan Mombacho, entrance road, <named-content xmlns:xlink="http://www.w3.org/1999/xlink" content-type="dwc:verbatimCoordinates" xlink:type="simple">11°50.05'N, 85°58.83'W</named-content>, 1060m, flight intercept trap, 1 to 5.VI.2002, R. Brooks, Z. Falin, S. Chatzimanolis, SM0575457, SM0575458, SM0575459, 2 ♂, 1 ♀ (SEMC); same as previous except: 800-1000 m, pyrethrum fogging fungusy logs, NIC1BFC02 145, SM0413171, 1 ♂ (SEMC); Res. Nat. Volcan Mombacho, station, <named-content xmlns:xlink="http://www.w3.org/1999/xlink" content-type="dwc:verbatimCoordinates" xlink:type="simple">11°50.05'N, 85°58.83'W</named-content>, 1150m, mercury vapor/UV light, 2.VI.2002, R. Brooks, Z. Falin, S. Chatzimanolis, SM0533433, 1 ♂ (SEMC); Res. Nat. Volcan Mombacho, <named-content xmlns:xlink="http://www.w3.org/1999/xlink" content-type="dwc:verbatimCoordinates" xlink:type="simple">11°50.05'N, 85°58.83'W</named-content>, 1150m, pyrethrum fogging fungusy logs, 2.VI.2002, R. Brooks, Z. Falin, S. Chatzimanolis, SM0533722, SM0413244, SM0413245, SM0413246, 3 ♂, 1 ♀ (SEMC); same as previous except: 1200m, ex. cut lumber, SM0413175, SM0413176, SM0413177, SM0413178, 4 ♂ (SEMC); same as previous except: pyrethrum fogging fungusy logs, SM0413179, SM0413180, 1 ♂, 1 ♀ (SEMC, ZMUC); Res. Nat. Volcan Mombacho, <named-content xmlns:xlink="http://www.w3.org/1999/xlink" content-type="dwc:verbatimCoordinates" xlink:type="simple">11°50.05'N, 85°58.83'W</named-content>, 1150 m, pyrethrum fogging fungusy logs, 3.VI.2002, R. Brooks, Z. Falin, S. Chatzimanolis, SM0413225, SM0413226, SM0413228, SM0413230, SM0413231, SM0413233, SM0413235, SM0413236, SM0413237, SM0413238, SM0413239, SM0413240, SM0413241, 7 ♂, 6 ♀ (SEMC); same as previous except: 4.VI.2002, SM0413264, SM0413265, SM0413266, SM0413267, SM0413268, SM0413269, SM0413270, SM0413271, SM0413272, 5 ♂, 4 ♀ (SEMC); same as previous except: 5.VI.2002, SM0555363, SM0555364, SM0555365, SM0555366, 4 ♂ (SEMC, UTCI, ZMUC). <italic>Jinotega</italic>: 16 km N Matagalpa, Matagalpa-Jinotega road, <named-content xmlns:xlink="http://www.w3.org/1999/xlink" content-type="dwc:verbatimCoordinates" xlink:type="simple">13°02.70'N, 85°56.10'W</named-content>, 1385m, 22.V.2002, pyrethrum fogging fungusy logs, R. Brooks, Z. Falin, S. Chatzimanolis, SM0413166, SM0413167, SM0413168, SM0413169, 3 ♂, 1 ♀ (SEMC). <italic>Matagalpa</italic>: 6 km N Matagalpa, Selva Negra Hotel, <named-content xmlns:xlink="http://www.w3.org/1999/xlink" content-type="dwc:verbatimCoordinates" xlink:type="simple">12°59.99'N, 85°54.53'W</named-content>, 1240m, flight intercept trap, Bavaria trail, 18 to 21.V.2002, S. Chatzimanolis, SM0413258, 1 ♂ (SEMC); same as previous except: 1300m, Cody trail, R. Brooks, Z. Falin, S. Chatzimanolis, SM0555396, SM0555397, 2 ♂ (SEMC); 6 km N Matagalpa, Selva Negra, <named-content xmlns:xlink="http://www.w3.org/1999/xlink" content-type="dwc:verbatimCoordinates" xlink:type="simple">12°59.9'N, 85°54.6'W</named-content>, 1250m, flight intercept trap, 18 to 22.V.2002, S. Peck, SM0560604, SM0560605, SM0560610, SM0560623, SM0560627, SM0560630, SM0560632, SM0560635, SM0560636, SM0560638, SM0560639, SM0560645, SM0560647, SM0560652, 8 ♂ 5 ♀ (SEMC); 6 km N Matagalpa, Selva Negra Hotel, <named-content xmlns:xlink="http://www.w3.org/1999/xlink" content-type="dwc:verbatimCoordinates" xlink:type="simple">12°59.99'N, 85°54.53'W</named-content>, 1250m, 19.V.2002, pyrethrum fogging fungusy logs, R. Brooks, Z. Falin, S. Chatzimanolis, SM0575440, SM0575442, SM0575441, SM0575439, SM0558105, SM0558113, 3 ♂ 3 ♀ (SEMC); same as previous except: 1350m, crustose polypore, SM0540977, SM0540978, SM0540979, SM0540980, SM0540981, SM0540982, SM0541459, 1 ♂ 6 ♀ (SEMC); 6 km N Matagalpa, Selva Negra Hotel, <named-content xmlns:xlink="http://www.w3.org/1999/xlink" content-type="dwc:verbatimCoordinates" xlink:type="simple">12°59.99'N, 85°54.53'W</named-content>, 1520m, 20.V.2002, pyrethrum fogging fungusy logs, R. Brooks, Z. Falin, S. Chatzimanolis, SM0542449, SM0542488, SM0575433, 2 ♂, 1 ♀ (SEMC); same as previous except: 1350m, ex. crustose polypore, SM0540939, SM0540940, SM05409941, SM0540942, SM0540943, SM0540944, SM540946, SM0540949, SM0540950, SM0540951, SM0540952, SM0540953, SM0540954, SM0540955, SM0540956, SM0540957, SM0540958, SM0540960 SM0540963, SM540964, 13 ♂, 7 ♀ (SEMC); same as previous except: 21.V.2002, SM0541899, SM0541903, SM0543437, SM0575530, SM0575531, SM0575532, SM0575533, SM0575534, SM0575535, SM0575536, SM0575537, SM0575538, SM0575539, SM0575540, SM0575541, SM0575542, SM0575543, SM0575544, SM0575545, SM0575546, SM0575547, SM0575548, SM0575549, SM0575550, SM0575551, SM0575552, SM0575553, SM0575554, SM0575555, SM0575556, 19 ♂, 11 ♀ (SEMC); 6 km N Matagalpa, Selva Negra Hotel, <named-content xmlns:xlink="http://www.w3.org/1999/xlink" content-type="dwc:verbatimCoordinates" xlink:type="simple">12°59.99'N, 85°54.53'W</named-content>, 1350m, 21.V.2002, ex. small white bracket fungi, R. Brooks, Z. Falin, S. Chatzimanolis, SM0558419, 1 ♂ (SEMC); same as previous except: ex. cut lumber, SM0575557, SM0575558, SM0575560, SM0575563, 2 ♂, 2 ♀ (SEMC); same as previous except: on <tp:taxon-name>Xylariaceae</tp:taxon-name>, SM0575488, SM0575489, SM0575490, SM0575491, SM0575492, SM0575493, SM0575494, SM0575495, SM0575496, SM0575497, 8 ♂, 2 ♀ (SEMC). <bold>COSTA RICA:</bold> [locality illegible], 18.IV.1938, 1 ♂ (FMNH); country record only, unter loser Rinde [under loose bark], 9.XI.1936, 1 ♀ (USNM). <italic>Cartago</italic>: Carpintera, 16.VI.1940, 2 ♂, 2 ♀ (FMNH); Tres Ríos, 23.VI.1940, 4 ♂ (FMNH); Cerro Carpintera, Iztaru Scout Camp, 1670m, ex. fog dry log, 21.IV.2000, CR-1090, P.N. Thomas, 3 ♂, 4 ♀ (PTC); Santa Cruz de Turrialba, ex. sub bark log in pasture near road, 26.VIII.1994, P.N. Thomas, CR-432, 1 ♀ (PTC). <italic>Guanacaste</italic>: P. N. Guanacaste, Lado SO [=southwest side] vol. Cacao, Est. Cacao, 1000-1400 m, 21 to 29.V.1992, F. A. Quesada, CR1000378852, 1 ♂ (INBIO); same as previous except: R. Blanco &amp; C. Chavez, 1000086948, 1 ♂ (INBIO); P.N. Guanacaste, Lado O [=west side] Volcan Orosi, Estac. Maritza, 600 m, malaise, 1989, CR1000037210, 1 ♂ (INBIO); same as previous except: 1992, CR1000377704, 1 ♂ (INBIO); Rincon de la Vieja, Pailas Station, 740-790 m, ex. fog asst. logs, 1.XII.2000, CR-1147, 1 ♂ (PTC). <italic>Limón</italic>: Parismina, M. Valerio coll., 1 ♀ (USNM) [LOC. IN ERROR]. <italic>Puntarenas</italic>: Monte Verde, 1250m, 7.V.1989, J. Ashe, R. Brooks, R. Leschen, SM0037961, 1 ♂ (SEMC); Monte Verde, 1400m, ex. flight intercept trap, 21.V.1989, J. Ashe, R. Brooks, R. Leschen, SM0037960, 1 ♂ (SEMC). <italic>San Jose</italic>: La Caja, VIII.1938, 2 ♂ (FMNH); San Jose, 1935, 1 ♂ (FMNH), same except 1937, 1 ♀ (USNM); Río Virilla, 15.V.1941, Bierig, 1 ♂ (FMNH); Rincon de Santa Maria South, 1650 m, ex. rotten stump, 17.XI.2003, CR-1481, P.N. Thomas, 3 ♂ (PTC); San Francisco de Leon Cortes, 1780 m, ex. fog dry logs, 3.IV.2000, CR-1119, P.N. Thomas, 3 ♂, 4 ♀ (PTC); San Marcos [in error] [San Lorenzo] de Tarrazú, Zapotal, 1500 m, ex. rotten oak logs, 4.I.1996, sample #65, P.N. Thomas, 3 ♂, 3 ♀ (PTC); same except: ex. logs with moss, 18.XII.1993, sample #267, 2 ♂, 3 ♀ (PTC); San Marcos, San Lorenzo de Tarrazú, Cerro Zapotal, 1500 m, ex. dried mushrooms, pan, 16.XII.1993, CR-255, P.N. Thomas, 1 ♂ (PTC); same except: ex. encino and poro log, 23.VIII.1994, CR-417, 1 ♂ (PTC).</p></tp:treatment-sec><tp:treatment-sec sec-type="Diagnosis"><title>Diagnosis.</title><p>Head without central protuberance; antenna and legs distinctly bicolored (<xref ref-type="fig" rid="F5">Fig. 5A</xref>; <xref ref-type="fig" rid="F11">11G</xref>); genital and abdominal segments VIII not distinctly paler than previous segments; abdominal sternites with fine transverse microsculpture, interspaces about as wide as lines (<xref ref-type="fig" rid="F13">Fig. 13D</xref>); female procoxa completely dark; median lobe recurved at apex (<xref ref-type="fig" rid="F15">Fig. 15F</xref>); paramere with convergent arms; paramere with fields of peg setae wide and circular at base of arms (<xref ref-type="fig" rid="F15">Fig. 15G–H</xref>); female tergite X with raised disc converging strongly toward apex, strongly pigmented area not or weakly incised at apicolateral margin (<xref ref-type="fig" rid="F25">Fig. 25A–D</xref>); female secondary gonocoxite not distinctly swollen at base.</p></tp:treatment-sec><tp:treatment-sec sec-type="Redescription"><title>Redescription.</title><p>Measurements ♂ (n=5): HW/HL 1.54–1.62; PW/PL 1.29–1.67; EW/EL 1.24–1.26; ESut/PL 0.68–0.80; PW/HW 1.10–1.25; forebody length 4.1–4.9 mm.</p><p>Measurements ♀ (n=5): HW/HL 1.50–1.67; PW/PL 1.35–1.47; EW/EL 1.21–1.30; ESut/PL 0.75–0.78; forebody length - 4.5–5.1 mm.</p><p>Morphology as in <italic><tp:taxon-name>Bolitogyrus buphthalmus</tp:taxon-name></italic>, differing only in the following: metallic reflections of body bronze to greenish or grayish-bronze or violet to violet-blue; median lobe in lateral view recurved dorsad (<xref ref-type="fig" rid="F15">Fig. 15F</xref>); peg setae fields broad and circular at base of parameral lobe (<xref ref-type="fig" rid="F15">Fig. 15G–H</xref>); male sternite IX with apical emargination deeper (<xref ref-type="fig" rid="F23">Fig. 23B</xref>); female tergite X with strongly pigmented area not or weakly incised lateroapically (<xref ref-type="fig" rid="F25">Fig. 25A–D</xref>).</p></tp:treatment-sec><tp:treatment-sec sec-type="Distribution"><title>Distribution.</title><p><xref ref-type="fig" rid="F29">Figure 29A–B</xref>. <italic><tp:taxon-name>Bolitogyrus costaricensis</tp:taxon-name></italic> is known from Guatemala, Honduras, Nicaragua and Costa Rica, west to the northern part of the Talamanca Cordillera. Two females from Belize were seen that might belong to this species or <italic><tp:taxon-name>Bolitogyrus buphthalmus</tp:taxon-name></italic>. The specimen from Limón province in Costa Rica was almost certainly collected from elsewhere as Parismina is a city located on the Caribbean coast, situated at sea level, which is distinctly outside the elevational range of this species.</p></tp:treatment-sec><tp:treatment-sec sec-type="Bionomics"><title>Bionomics.</title><p>Most specimens of <!--PageBreak--><italic><tp:taxon-name>Bolitogyrus costaricensis</tp:taxon-name></italic> have been collected by pyrethrum fogging of fungusy logs, while others were collected from bracket fungi, dried mushrooms, small crustose polypores, fungi in the family <tp:taxon-name>Xylariaceae</tp:taxon-name>, various woody debris and in FIT or Malaise traps; one slightly teneral specimen came to light. <italic><tp:taxon-name>Bolitogyrus costaricensis</tp:taxon-name></italic> has been collected in forests at elevations ranging from 600-2062 m in every month of the year.</p></tp:treatment-sec><tp:treatment-sec sec-type="Comments"><title>Comments.</title><p><italic><tp:taxon-name>Bolitogyrus costaricensis</tp:taxon-name></italic> is most similar to <italic><tp:taxon-name>Bolitogyrus buphthalmus</tp:taxon-name></italic> and can only be separated from it by characters on the aedeagus (see above).</p></tp:treatment-sec><tp:treatment-sec><!--Section generated to contain objects referenced in tp:taxon-treatment.--><fig id="F5" position="float" orientation="portrait"><label>Figure 5.</label><caption><p>Antenna: rare specimen of <italic><tp:taxon-name>Bolitogyrus costaricensis</tp:taxon-name></italic> (Wendeler) with darkened apical segment (<bold>A</bold>); <italic><tp:taxon-name>Bolitogyrus fulgidus</tp:taxon-name></italic> (Sharp) (<bold>B</bold>); <italic><tp:taxon-name>Bolitogyrus marquezi</tp:taxon-name></italic> Brunke (<bold>C</bold>); <italic><tp:taxon-name>Bolitogyrus newtoni</tp:taxon-name></italic> Brunke (<bold>D</bold>); <italic><tp:taxon-name>Bolitogyrus pulchrus</tp:taxon-name></italic> Brunke (<bold>E</bold>). Scale bars = 1 mm.</p></caption><graphic xmlns:xlink="http://www.w3.org/1999/xlink" xlink:href="zookeys-423-001-g005.jpg" position="float" orientation="portrait" xlink:type="simple"/></fig><fig id="F11" position="float" orientation="portrait"><label>Figure 11.</label><caption><p>Ventral prothorax: <italic><tp:taxon-name>Bolitogyrus costaricensis</tp:taxon-name></italic> (Wendeler), male (<bold>A</bold>); <italic><tp:taxon-name>Bolitogyrus sallei</tp:taxon-name></italic> (Kraatz), male (close-up of procoxae) (<bold>B</bold>); <italic><tp:taxon-name>Bolitogyrus newtoni</tp:taxon-name></italic> Brunke, male (<bold>C</bold>). Mesotibia: <italic><tp:taxon-name>Bolitogyrus fulgidus</tp:taxon-name></italic> (Sharp) (<bold>D</bold>); <italic><tp:taxon-name>Bolitogyrus marquezi</tp:taxon-name></italic> Brunke (<bold>E</bold>). Metatibia: <italic><tp:taxon-name>Bolitogyrus fulgidus</tp:taxon-name></italic> (Sharp) (<bold>F</bold>). Metafemur: <italic><tp:taxon-name>Bolitogyrus bullatus</tp:taxon-name></italic> (Sharp) (<bold>G</bold>); <italic><tp:taxon-name>Bolitogyrus apicofasciatus</tp:taxon-name></italic> Brunke (<bold>H</bold>). sp. – spine, set. – seta. Scale bars = 1 mm.</p></caption><graphic xmlns:xlink="http://www.w3.org/1999/xlink" xlink:href="zookeys-423-001-g011.jpg" position="float" orientation="portrait" xlink:type="simple"/></fig><fig id="F13" position="float" orientation="portrait"><label>Figure 13.</label><caption><p>Abdomen, ventral: <italic><tp:taxon-name>Bolitogyrus costaricensis</tp:taxon-name></italic> (Wendeler) (<bold>A</bold>); <italic><tp:taxon-name>Bolitogyrus bechyneorum</tp:taxon-name></italic> (Scheerpeltz) (<bold>B</bold>). Abdomen, ventral, microsculpture: <italic><tp:taxon-name>Bolitogyrus newtoni</tp:taxon-name></italic> Brunke (<bold>C</bold>); <italic><tp:taxon-name>Bolitogyrus costaricensis</tp:taxon-name></italic> (<bold>D</bold>). Abdomen, dorsal: <italic><tp:taxon-name>Bolitogyrus strigifrons</tp:taxon-name></italic> (Wendeler) (<bold>E</bold>); <italic><tp:taxon-name>Bolitogyrus viridescens</tp:taxon-name></italic> Brunke (<bold>F</bold>). Scale bars = 1 mm (<bold>A–B, E–F</bold>), 0.5 mm (<bold>C–D</bold>).</p></caption><graphic xmlns:xlink="http://www.w3.org/1999/xlink" xlink:href="zookeys-423-001-g013.jpg" position="float" orientation="portrait" xlink:type="simple"/></fig><fig id="F15" position="float" orientation="portrait"><label>Figure 15.</label><caption><p>Aedeagus, parameral view (<bold>A, E</bold>). Aedeagus, lateral view (<bold>B, F</bold>). Underside of parameral lobe, with peg setae (<bold>C, D, G, H</bold>). <italic><tp:taxon-name>Bolitogyrus buphthalmus</tp:taxon-name></italic> (Erichson) (<bold>A–D</bold>); <italic><tp:taxon-name>Bolitogyrus costaricensis</tp:taxon-name></italic> (Wendeler) (<bold>E–H</bold>), (median lobe in lateral view similar in <italic><tp:taxon-name>Bolitogyrus prolixus</tp:taxon-name></italic>, <italic><tp:taxon-name>Bolitogyrus sallei</tp:taxon-name></italic> and <italic><tp:taxon-name>Bolitogyrus salvini</tp:taxon-name></italic>). Scale bar = 0.5 mm.</p></caption><graphic xmlns:xlink="http://www.w3.org/1999/xlink" xlink:href="zookeys-423-001-g015.jpg" position="float" orientation="portrait" xlink:type="simple"/></fig><fig id="F25" position="float" orientation="portrait"><label>Figure 25.</label><caption><p>Female tergite X. <italic><tp:taxon-name>Bolitogyrus costaricensis</tp:taxon-name></italic> (Wendeler) (<bold>A–D</bold>), holotype (<bold>A</bold>); holotype of <italic><tp:taxon-name>Bolitogyrus nevermanni</tp:taxon-name></italic> (Scheerpeltz) (<bold>B</bold>); <italic><tp:taxon-name>Bolitogyrus buphthalmus</tp:taxon-name></italic> (Erichson) (<bold>E–F</bold>), paralectotype of <italic><tp:taxon-name>Bolitogyrus cyanescens</tp:taxon-name></italic> (Sharp) (<bold>E</bold>); <italic><tp:taxon-name>Bolitogyrus bechyneorum</tp:taxon-name></italic> (Scheerpeltz) (<bold>G</bold>); <italic><tp:taxon-name>Bolitogyrus newtoni</tp:taxon-name></italic> Brunke (<bold>H</bold>); <italic><tp:taxon-name>Bolitogyrus erythrurus</tp:taxon-name></italic> (Kraatz) (<bold>I–K</bold>), syntype (<bold>I</bold>); <italic><tp:taxon-name>Bolitogyrus sallei</tp:taxon-name></italic> (Kraatz) (<bold>L</bold>). Scale bar = 0.5 mm.</p></caption><graphic xmlns:xlink="http://www.w3.org/1999/xlink" xlink:href="zookeys-423-001-g025.jpg" position="float" orientation="portrait" xlink:type="simple"/></fig><fig id="F23" position="float" orientation="portrait"><label>Figure 23.</label><caption><p>Male sternite IX. <italic><tp:taxon-name>Bolitogyrus buphthalmus</tp:taxon-name></italic> (Erichson) (<bold>A</bold>); <italic><tp:taxon-name>Bolitogyrus costaricensis</tp:taxon-name></italic> Wendeler (<bold>B</bold>); <italic><tp:taxon-name>Bolitogyrus pulchrus</tp:taxon-name></italic> Brunke (<bold>C</bold>); <italic><tp:taxon-name>Bolitogyrus sallei</tp:taxon-name></italic> (Kraatz) (<bold>D</bold>); <italic><tp:taxon-name>Bolitogyrus salvini</tp:taxon-name></italic> (Sharp) (<bold>E–F</bold>), lectotype (<bold>E</bold>), ‘morphotype III’ (<bold>F</bold>); <italic><tp:taxon-name>Bolitogyrus bechyneorum</tp:taxon-name></italic> (Scheerpeltz) (<bold>G</bold>); <italic><tp:taxon-name>Bolitogyrus newtoni</tp:taxon-name></italic> Brunke (<bold>H</bold>); <italic><tp:taxon-name>Bolitogyrus marquezi</tp:taxon-name></italic> Brunke (<bold>I</bold>); <italic><tp:taxon-name>Bolitogyrus strigifrons</tp:taxon-name></italic> (Wendeler) (<bold>J</bold>); <italic><tp:taxon-name>Bolitogyrus silex</tp:taxon-name></italic> Brunke (<bold>K</bold>); <italic><tp:taxon-name>Bolitogyrus viridescens</tp:taxon-name></italic> Brunke (<bold>L</bold>); <italic><tp:taxon-name>Bolitogyrus bullatus</tp:taxon-name></italic> (Sharp) (<bold>M</bold>); <italic><tp:taxon-name>Bolitogyrus ashei</tp:taxon-name></italic> Brunke (<bold>N</bold>); <italic><tp:taxon-name>Bolitogyrus apicofasciatus</tp:taxon-name></italic> Brunke (<bold>O</bold>). Scale bar = 0.5 mm.</p></caption><graphic xmlns:xlink="http://www.w3.org/1999/xlink" xlink:href="zookeys-423-001-g023.jpg" position="float" orientation="portrait" xlink:type="simple"/></fig><fig id="F29" position="float" orientation="portrait"><label>Figure 29.</label><caption><p>Distribution of: <italic><tp:taxon-name>Bolitogyrus buphthalmus</tp:taxon-name></italic> (Erichson) and <italic><tp:taxon-name>Bolitogyrus costaricensis</tp:taxon-name></italic> (Wendeler) (<bold>A</bold>); <italic><tp:taxon-name>Bolitogyrus costaricensis</tp:taxon-name></italic> and <italic><tp:taxon-name>Bolitogyrus erythrurus</tp:taxon-name></italic> (Kraatz) (<bold>B</bold>); <italic><tp:taxon-name>Bolitogyrus ashei</tp:taxon-name></italic> Brunke, <italic><tp:taxon-name>Bolitogyrus fulgidus</tp:taxon-name></italic> (Sharp) and <italic><tp:taxon-name>Bolitogyrus pulchrus</tp:taxon-name></italic> Brunke (<bold>C</bold>); <italic><tp:taxon-name>Bolitogyrus bechyneorum</tp:taxon-name></italic> (Scheerpeltz) and <italic><tp:taxon-name>Bolitogyrus sallei</tp:taxon-name></italic> (Kraatz) (<bold>D</bold>).</p></caption><graphic xmlns:xlink="http://www.w3.org/1999/xlink" xlink:href="zookeys-423-001-g029.jpg" position="float" orientation="portrait" xlink:type="simple"/></fig></tp:treatment-sec><ref-list><ref id="B28"><mixed-citation xmlns:xlink="http://www.w3.org/1999/xlink" xlink:type="simple"><person-group><name name-style="western"><surname>Scheerpeltz</surname><given-names>O</given-names></name></person-group> (<year>1974</year>) <article-title>Studien an den Arten der Gattung <italic>Cyrtothorax</italic> Kraatz mit Beschreibung neuer Arten sowie einer Dichotomik aller bis heute bekannt gewordenen Arten dieser Gattung (Coleoptera, Staphylinindae, Staphylininae, Quediini).</article-title><source>Reichenbachia</source><volume>15</volume>: <fpage>175</fpage>–<lpage>192</lpage>.</mixed-citation></ref></ref-list></tp:taxon-treatment>
