# Supplementary material for: A revision of the Neotropical species of Bolitogyrus Chevrolat, a geographically disjunct lineage of Staphylinini (Coleoptera, Staphylinidae)
Source: Zookeys. 2014 Jul 7;(423):1–113. doi: 10.3897/zookeys.423.7536 (PMC4106094; doi:10.3897/zookeys.423.7536)
Supplement: XML Treatment for Bolitogyrus erythrurus [file zookeys.423.7536-treatment7.xml]

<!DOCTYPE tp:taxon-treatment
  PUBLIC "-//TaxonX//DTD Taxonomic Treatment Publishing DTD v0 20100105//EN" "tax-treatment-NSO.dtd">
<tp:taxon-treatment xmlns:tp="http://www.plazi.org/taxpub"><tp:treatment-meta><kwd-group><label>Taxon classification</label><kwd><named-content content-type="kingdom">Animalia</named-content></kwd><kwd><named-content content-type="order">Coleoptera</named-content></kwd><kwd><named-content content-type="family">Staphylinidae</named-content></kwd></kwd-group><mixed-citation publication-type="journal"><person-group><name><surname>Brunke</surname><given-names>Adam J.</given-names></name><name><surname>Solodovnikov</surname><given-names>Alexey</given-names></name></person-group><article-title>A revision of the Neotropical species of <italic>Bolitogyrus</italic> Chevrolat, a geographically disjunct lineage of Staphylinini (Coleoptera, Staphylinidae)</article-title><source>Zookeys</source><day>7</day><month>7</month><year>2014</year><volume>2014</volume><issue>423</issue><fpage>1</fpage><lpage>113</lpage><pub-id pub-id-type="doi">10.3897/zookeys.423.7536</pub-id></mixed-citation></tp:treatment-meta><tp:nomenclature><tp:taxon-name>
                            <tp:taxon-name-part taxon-name-part-type="genus">Bolitogyrus</tp:taxon-name-part>
                            <tp:taxon-name-part taxon-name-part-type="species">erythrurus</tp:taxon-name-part>
                        </tp:taxon-name><tp:taxon-authority>(Kraatz, 1858)</tp:taxon-authority><xref ref-type="fig" rid="F25">Figs 25I–K</xref><xref ref-type="fig" rid="F29">, 29B (map)</xref><tp:nomenclature-citation-list><tp:nomenclature-citation><tp:taxon-name>Cyrtothorax erythrurus</tp:taxon-name><comment> Kraatz, 1858: 368</comment></tp:nomenclature-citation><tp:nomenclature-citation><tp:taxon-name>Cyrtothorax erythrurus</tp:taxon-name><comment>: <xref ref-type="bibr" rid="B28">Scheerpeltz 1974</xref>: 182 (in key)</comment></tp:nomenclature-citation></tp:nomenclature-citation-list></tp:nomenclature><tp:treatment-sec sec-type="Type locality"><title>Type locality.</title><p>“Nova Grenada” [=Panama/Columbia]</p></tp:treatment-sec><tp:treatment-sec sec-type="Type material"><title>Type material.</title><p><italic><tp:taxon-name>Cyrtothorax erythrurus</tp:taxon-name></italic> Kraatz, 1858.</p><p><bold>Syntype</bold> (♀, DEI): Nov. Gren. [green label, script]/ Coll. Kraatz [white label, printed]/ erythrurus [green label, script]/ Syntypus [red label, printed] / Syntype ♀, <italic><tp:taxon-name>Cyrtothorax erythrurus</tp:taxon-name></italic> Kraatz, 1858, det A. Brunke 2013 [red printed label].</p><p>As <xref ref-type="bibr" rid="B22">Kraatz (1858)</xref> did not provide evidence that only one specimen was studied, the only specimen located in DEI with Kraatz’s labels is interpreted as a syntype.</p></tp:treatment-sec><tp:treatment-sec sec-type="Other material"><title>Other material.</title><p><bold>COSTA RICA:</bold> <italic>Puntarenas</italic>: Las Mellizas, Térraba Valley, 2 km NW of Triplets [from INBIO database], Fca. Cafrosa, P.N. La Amistad, 1300m, <named-content xmlns:xlink="http://www.w3.org/1999/xlink" content-type="dwc:verbatimCoordinates" xlink:type="simple">8.8915, -82.7929</named-content> [from INBIO database], V-1990, M. Ramirez &amp; G. Mora, INBIO 000259065, 1 ♀ (INBIO). <bold>PANAMA:</bold> <italic>Chiriquí</italic>: 20 km N of Gualaca, Finca La Suiza, 1350m, <named-content xmlns:xlink="http://www.w3.org/1999/xlink" content-type="dwc:verbatimCoordinates" xlink:type="simple">8°39'N, 82°12'W</named-content>, 10-VI-1995, ex. fogging fungusy log, J. Ashe &amp; R. Brooks, SM0037994, 1 ♀ (SEMC); Boquete, 15.VI.1978, G.J. Umphrey, 1 ♀ (DEBU).</p></tp:treatment-sec><tp:treatment-sec sec-type="Diagnosis"><title>Diagnosis.</title><p>Head without central protuberance; antenna distinctly bicolored (<xref ref-type="fig" rid="F5">Fig. 5A</xref>); genital segment, abdominal segment VIII and narrow apex of VII distinctly paler than previous segments; female procoxa completely dark; female tergite X with elongate, raised area, that is widest near base and distinctly converges toward apex, outline of female tergite X widest near middle, strongly pigmented area not as strongly incised at apicolateral margin as in <italic><tp:taxon-name>Bolitogyrus buphthalmus</tp:taxon-name></italic> (<xref ref-type="fig" rid="F25">Fig. 25I–K</xref>); female secondary gonocoxite not distinctly swollen at base.</p></tp:treatment-sec><tp:treatment-sec sec-type="Redescription"><title>Redescription.</title><p>Measurements ♀ (n=4): HW/HL 1.47–1.61; PW/PL 1.41–1.50; EW/EL 1.24–1.32; ESut/PL 0.79–0.80; PW/HW 1.14; forebody length 4.9–5.3 mm.</p><p>Similar to <italic><tp:taxon-name>Bolitogyrus buphthalmus</tp:taxon-name></italic> and differing only in the following: legs bicolored or not (legs of syntype not distinctly bicolored, possibly discolored due to killing agent or age); with metallic reflections as in <italic><tp:taxon-name>Bolitogyrus costaricensis</tp:taxon-name></italic>; narrow apex of segment VII, segment VIII and genital segment yellow to orange, distinctly contrasting with previous segment; female tergite X with raised area more elongate and widest near base; outline of female tergite X widest near middle.</p></tp:treatment-sec><tp:treatment-sec sec-type="Distribution"><title>Distribution.</title><p><xref ref-type="fig" rid="F29">Figure 29B</xref>. <italic><tp:taxon-name>Bolitogyrus erythrurus</tp:taxon-name></italic> is known from the Talamanca Mountain Range: southern Puntarenas in Costa Rica and the adjacent province of Chiriquí in Panama.</p><!--PageBreak--></tp:treatment-sec><tp:treatment-sec sec-type="Bionomics"><title>Bionomics.</title><p>Specimens were collected from May-June at elevations ranging from 1300–1350m. One specimen was pyrethrum-fogged from a fungusy log.</p></tp:treatment-sec><tp:treatment-sec sec-type="Comments"><title>Comments.</title><p>The female syntype and three other females studied differ from others of the Buphthalmus Group by the pale abdominal apex, bicolored antennae and overall shape of female tergite X. The shape of female tergite X is roughly similar to that of <italic><tp:taxon-name>Bolitogyrus buphthalmus</tp:taxon-name></italic>, <italic><tp:taxon-name>Bolitogyrus costaricensis</tp:taxon-name></italic> and <italic><tp:taxon-name>Bolitogyrus sallei</tp:taxon-name></italic> but some slight differences were observed (see Description). Previous authors, including Kraatz, apparently overlooked the pale abdominal apex of the holotype, which was partially retracted into the preceding segments and less noticeable due to the teneral coloration of the remaining abdomen. This dark red coloration on abdominal segments V–VII described by <xref ref-type="bibr" rid="B22">Kraatz (1858)</xref> is not significant, as this occurs variably in other species of the Buphthalmus Group, possibly due to incomplete sclerotization after eclosion. <italic><tp:taxon-name>Bolitogyrus erythrurus</tp:taxon-name></italic> is most similar to <italic><tp:taxon-name>Bolitogyrus costaricensis</tp:taxon-name></italic> but is allopatric with it and is tentatively retained as a valid species, pending the availability of similarly colored males from the Talamanca Mountains.</p></tp:treatment-sec><tp:treatment-sec><!--Section generated to contain objects referenced in tp:taxon-treatment.--><fig id="F25" position="float" orientation="portrait"><label>Figure 25.</label><caption><p>Female tergite X. <italic><tp:taxon-name>Bolitogyrus costaricensis</tp:taxon-name></italic> (Wendeler) (<bold>A–D</bold>), holotype (<bold>A</bold>); holotype of <italic><tp:taxon-name>Bolitogyrus nevermanni</tp:taxon-name></italic> (Scheerpeltz) (<bold>B</bold>); <italic><tp:taxon-name>Bolitogyrus buphthalmus</tp:taxon-name></italic> (Erichson) (<bold>E–F</bold>), paralectotype of <italic><tp:taxon-name>Bolitogyrus cyanescens</tp:taxon-name></italic> (Sharp) (<bold>E</bold>); <italic><tp:taxon-name>Bolitogyrus bechyneorum</tp:taxon-name></italic> (Scheerpeltz) (<bold>G</bold>); <italic><tp:taxon-name>Bolitogyrus newtoni</tp:taxon-name></italic> Brunke (<bold>H</bold>); <italic><tp:taxon-name>Bolitogyrus erythrurus</tp:taxon-name></italic> (Kraatz) (<bold>I–K</bold>), syntype (<bold>I</bold>); <italic><tp:taxon-name>Bolitogyrus sallei</tp:taxon-name></italic> (Kraatz) (<bold>L</bold>). Scale bar = 0.5 mm.</p></caption><graphic xmlns:xlink="http://www.w3.org/1999/xlink" xlink:href="zookeys-423-001-g025.jpg" position="float" orientation="portrait" xlink:type="simple"/></fig><fig id="F29" position="float" orientation="portrait"><label>Figure 29.</label><caption><p>Distribution of: <italic><tp:taxon-name>Bolitogyrus buphthalmus</tp:taxon-name></italic> (Erichson) and <italic><tp:taxon-name>Bolitogyrus costaricensis</tp:taxon-name></italic> (Wendeler) (<bold>A</bold>); <italic><tp:taxon-name>Bolitogyrus costaricensis</tp:taxon-name></italic> and <italic><tp:taxon-name>Bolitogyrus erythrurus</tp:taxon-name></italic> (Kraatz) (<bold>B</bold>); <italic><tp:taxon-name>Bolitogyrus ashei</tp:taxon-name></italic> Brunke, <italic><tp:taxon-name>Bolitogyrus fulgidus</tp:taxon-name></italic> (Sharp) and <italic><tp:taxon-name>Bolitogyrus pulchrus</tp:taxon-name></italic> Brunke (<bold>C</bold>); <italic><tp:taxon-name>Bolitogyrus bechyneorum</tp:taxon-name></italic> (Scheerpeltz) and <italic><tp:taxon-name>Bolitogyrus sallei</tp:taxon-name></italic> (Kraatz) (<bold>D</bold>).</p></caption><graphic xmlns:xlink="http://www.w3.org/1999/xlink" xlink:href="zookeys-423-001-g029.jpg" position="float" orientation="portrait" xlink:type="simple"/></fig><fig id="F5" position="float" orientation="portrait"><label>Figure 5.</label><caption><p>Antenna: rare specimen of <italic><tp:taxon-name>Bolitogyrus costaricensis</tp:taxon-name></italic> (Wendeler) with darkened apical segment (<bold>A</bold>); <italic><tp:taxon-name>Bolitogyrus fulgidus</tp:taxon-name></italic> (Sharp) (<bold>B</bold>); <italic><tp:taxon-name>Bolitogyrus marquezi</tp:taxon-name></italic> Brunke (<bold>C</bold>); <italic><tp:taxon-name>Bolitogyrus newtoni</tp:taxon-name></italic> Brunke (<bold>D</bold>); <italic><tp:taxon-name>Bolitogyrus pulchrus</tp:taxon-name></italic> Brunke (<bold>E</bold>). Scale bars = 1 mm.</p></caption><graphic xmlns:xlink="http://www.w3.org/1999/xlink" xlink:href="zookeys-423-001-g005.jpg" position="float" orientation="portrait" xlink:type="simple"/></fig></tp:treatment-sec><ref-list><ref id="B28"><mixed-citation xmlns:xlink="http://www.w3.org/1999/xlink" xlink:type="simple"><person-group><name name-style="western"><surname>Scheerpeltz</surname><given-names>O</given-names></name></person-group> (<year>1974</year>) <article-title>Studien an den Arten der Gattung <italic>Cyrtothorax</italic> Kraatz mit Beschreibung neuer Arten sowie einer Dichotomik aller bis heute bekannt gewordenen Arten dieser Gattung (Coleoptera, Staphylinindae, Staphylininae, Quediini).</article-title><source>Reichenbachia</source><volume>15</volume>: <fpage>175</fpage>–<lpage>192</lpage>.</mixed-citation></ref><ref id="B22"><mixed-citation xmlns:xlink="http://www.w3.org/1999/xlink" xlink:type="simple"><person-group><name name-style="western"><surname>Kraatz</surname><given-names>G</given-names></name></person-group> (<year>1858</year>) <article-title>Einige neue und ausgezeichnete Staphylinen-Gattungen.</article-title><source>Berliner Entomologische Zeitschrift</source><volume>2</volume>: <fpage>361</fpage>–<lpage>368</lpage>. doi: <ext-link ext-link-type="doi" xlink:href="10.1002/mmnd.18580020310" xlink:type="simple">10.1002/mmnd.18580020310</ext-link></mixed-citation></ref></ref-list></tp:taxon-treatment>
