# Supplementary material for: A revision of the Neotropical species of Bolitogyrus Chevrolat, a geographically disjunct lineage of Staphylinini (Coleoptera, Staphylinidae)
Source: Zookeys. 2014 Jul 7;(423):1–113. doi: 10.3897/zookeys.423.7536 (PMC4106094; doi:10.3897/zookeys.423.7536)
Supplement: XML Treatment for Bolitogyrus sallei [file zookeys.423.7536-treatment10.xml]

<!DOCTYPE tp:taxon-treatment
  PUBLIC "-//TaxonX//DTD Taxonomic Treatment Publishing DTD v0 20100105//EN" "tax-treatment-NSO.dtd">
<tp:taxon-treatment xmlns:tp="http://www.plazi.org/taxpub"><tp:treatment-meta><kwd-group><label>Taxon classification</label><kwd><named-content content-type="kingdom">Animalia</named-content></kwd><kwd><named-content content-type="order">Coleoptera</named-content></kwd><kwd><named-content content-type="family">Staphylinidae</named-content></kwd></kwd-group><mixed-citation publication-type="journal"><person-group><name><surname>Brunke</surname><given-names>Adam J.</given-names></name><name><surname>Solodovnikov</surname><given-names>Alexey</given-names></name></person-group><article-title>A revision of the Neotropical species of <italic>Bolitogyrus</italic> Chevrolat, a geographically disjunct lineage of Staphylinini (Coleoptera, Staphylinidae)</article-title><source>Zookeys</source><day>7</day><month>7</month><year>2014</year><volume>2014</volume><issue>423</issue><fpage>1</fpage><lpage>113</lpage><pub-id pub-id-type="doi">10.3897/zookeys.423.7536</pub-id></mixed-citation></tp:treatment-meta><tp:nomenclature><tp:taxon-name>
                            <tp:taxon-name-part taxon-name-part-type="genus">Bolitogyrus</tp:taxon-name-part>
                            <tp:taxon-name-part taxon-name-part-type="species">sallei</tp:taxon-name-part>
                        </tp:taxon-name><tp:taxon-authority>(Kraatz, 1858)</tp:taxon-authority><tp:taxon-status xmlns:xlink="http://www.w3.org/1999/xlink" xlink:type="simple">stat. r.</tp:taxon-status><xref ref-type="fig" rid="F11">Figs 11B</xref><xref ref-type="fig" rid="F16">, 16I</xref><xref ref-type="fig" rid="F23">, 23D</xref><xref ref-type="fig" rid="F25">, 25L</xref><xref ref-type="fig" rid="F29">, 29D (map)</xref><tp:nomenclature-citation-list><tp:nomenclature-citation><tp:taxon-name>Cyrtothorax sallei</tp:taxon-name><comment> Kraatz, 1858: 367</comment></tp:nomenclature-citation><tp:nomenclature-citation><tp:taxon-name>Cyrtothorax sallei</tp:taxon-name><comment>: <xref ref-type="bibr" rid="B14">Fauvel 1878</xref>: 164, as synonym of <italic>buphthalmus</italic> Erichson</comment></tp:nomenclature-citation><tp:nomenclature-citation><tp:taxon-name>Cyrtothorax sallei</tp:taxon-name><comment>: <xref ref-type="bibr" rid="B30">Sharp 1884</xref>: 340, as synonym of <italic>buphthalmus</italic> Erichson</comment></tp:nomenclature-citation></tp:nomenclature-citation-list></tp:nomenclature><tp:treatment-sec sec-type="Type locality"><title>Type locality.</title><p>“Mexico”.</p></tp:treatment-sec><tp:treatment-sec sec-type="Type material"><title>Type material.</title><p><italic><tp:taxon-name>Cyrtothorax sallei</tp:taxon-name></italic> Kraatz, 1858 (ex. parte). LECTOTYPE (♂, here designated, DEI): Mexico [blue label, script]/ Coll. Kraatz [white label, printed]/ SYNTYPUS [red label, printed] / LECTOTYPE ♂, <italic><tp:taxon-name>Cyrtothorax sallei</tp:taxon-name></italic> Kraatz, 1858, des. A. Brunke 2013 [red label, printed].</p><p>The syntype series of <italic><tp:taxon-name>Cyrtothorax sallei</tp:taxon-name></italic> in DEI contains 5 specimens corresponding to three different species. Specimens #3-5 (2 ♂, 1 ♀) are conspecific with <italic><tp:taxon-name>Bolitogyrus buphthalmus</tp:taxon-name></italic> and specimens #1-2 (both ♂) are each a different species. Specimen #1 belongs to a species rather similar to <italic><tp:taxon-name>Bolitogyrus buphthalmus</tp:taxon-name></italic> and known only from Mexico. This specimen was designated as the lectotype of <italic><tp:taxon-name>Bolitogyrus sallei</tp:taxon-name></italic> to associate this species concept with an available name. Specimen #2 belongs to ‘morphotype 3’ of <italic><tp:taxon-name>Bolitogyrus salvini</tp:taxon-name></italic> (see comments under that species). The variation referred to by <xref ref-type="bibr" rid="B22">Kraatz (1858)</xref> as ‘var. nigricoxis’ corresponds to specimen #5, a female of <italic><tp:taxon-name>Bolitogyrus buphthalmus</tp:taxon-name></italic> with characteristically dark coxae.</p></tp:treatment-sec><tp:treatment-sec sec-type="Other material"><title>Other material.</title><p>‘März’, 1 ♂ (NMW). <bold>MEXICO:</bold> “<tp:taxon-name>Cyrtothorax buphthalmus</tp:taxon-name> D.S.”, [two ♂ specimens mounted on one card], “Sharp Coll. 1905.-313”, Flohr, 2 ♂ (BMNH); Mexico, ‘6.J’ [on first specimen], J. Flohr, 2 ♂ (ZMHB). <!--PageBreak--><italic>Hidalgo</italic>: Chapulhuacán, La Piedra, carretera a Picafiores, Selva Mediana Caducifolia [=mid-elevation deciduous forest], 841m, <named-content xmlns:xlink="http://www.w3.org/1999/xlink" content-type="dwc:verbatimCoordinates" xlink:type="simple">21°9'46"N, 98°57'18.7"W</named-content>, Tronco [=log], 8.IV.2006, J. Márquez y J. Asiain, 2 ♂ (UAEH); Chapulhuacán, Tamaulipas, bosque mesófilo de Montaña [=mountain cloud forest], 1115m, <named-content xmlns:xlink="http://www.w3.org/1999/xlink" content-type="dwc:verbatimCoordinates" xlink:type="simple">21°9'56"N, 98°55'50.2"W</named-content>, trampa interception de vuelo [=FIT], 14 to 17.VII.2007, P. Martinez, J. Asiain, I. Rodriguez &amp; J. Márquez, 1 ♂, 1 ♀ (UAEH). <italic>Veracruz</italic>, ‘Cordova’ (=Córdoba), Höge, “Sharp Coll. 1905.-313”, 1 ♂ (BMNH).</p></tp:treatment-sec><tp:treatment-sec sec-type="Diagnosis"><title>Diagnosis.</title><p>Head without central protuberance; antenna and legs distinctly bicolored (<xref ref-type="fig" rid="F5">Fig. 5A</xref>); genital and abdominal segment VIII not distinctly paler than previous segments; abdominal sternites with fine transverse microsculpture, interspaces about as wide as lines (<xref ref-type="fig" rid="F13">Fig. 13D</xref>); female procoxa mostly pale (<xref ref-type="fig" rid="F11">Fig. 11B</xref>); median lobe recurved dorsad at apex (<xref ref-type="fig" rid="F15">Fig. 15F</xref>); paramere with divergent arms (<xref ref-type="fig" rid="F16">Fig. 16I</xref>); paramere with fields of peg setae varying from wide and circular to narrow and angulate, at base of arms (c.f. <xref ref-type="fig" rid="F15">Fig. 15C, D, G, H</xref>); female tergite X with raised disc not converging strongly toward apex, strongly pigmented area strongly incised at apicolateral margin (<xref ref-type="fig" rid="F25">Fig. 25L</xref>); female secondary gonocoxite not distinctly swollen at base.</p></tp:treatment-sec><tp:treatment-sec sec-type="Redescription"><title>Redescription.</title><p>Measurements ♂ (n=5): HW/HL 1.58–1.80; PW/PL 1.27–1.71; EW/EL 1.24–1.43; ESut/PL 0.72–0.79; PW/HW 1.06–1.14; forebody length 3.8–4.4 mm.</p><p>Measurements ♀ (n=1): HW/HL 1.46; PW/PL 1.33; EW/EL 1.28; ESut/PL 0.75; PW/HW 1.05; forebody length 4.6 mm.</p><p>Similar to <italic><tp:taxon-name>Bolitogyrus buphthalmus</tp:taxon-name></italic> and differing only in the following: forebody distinctly shorter than in most specimens of <italic><tp:taxon-name>Bolitogyrus buphthalmus</tp:taxon-name></italic>; forebody (head and elytra) with bronze metallic reflections or not, never with green, purple or blue reflections; forecoxa in females yellow with some basal and lateral darkening; median lobe in lateral view recurved dorsad (c.f. <xref ref-type="fig" rid="F15">Fig. 15F</xref>); paramere with fields of peg setae varying from wide and circular to narrow and angulate, at base of arms (c.f. <xref ref-type="fig" rid="F15">Fig. 15C, D, G, H</xref>); male sternite IX with apical emargination slightly deeper and with asymmetrical base ending in a small knob (<xref ref-type="fig" rid="F23">Fig. 23D</xref>); female tergite X with raised disc more elongate and only weakly converging toward apex (<xref ref-type="fig" rid="F25">Fig. 25L</xref>).</p></tp:treatment-sec><tp:treatment-sec sec-type="Distribution"><title>Distribution.</title><p><xref ref-type="fig" rid="F29">Figure 29D</xref>. <italic><tp:taxon-name>Bolitogyrus sallei</tp:taxon-name></italic> is known only from the Mexican states of Hidalgo and Veracruz.</p></tp:treatment-sec><tp:treatment-sec sec-type="Bionomics"><title>Bionomics.</title><p><italic><tp:taxon-name>Bolitogyrus sallei</tp:taxon-name></italic> has been collected from cloud to deciduous forest, in June and July, at elevations ranging from 841-1115 m. One specimen was collected from a rotting log and another from a flight intercept trap.</p></tp:treatment-sec><tp:treatment-sec sec-type="Comments"><title>Comments.</title><p><italic><tp:taxon-name>Bolitogyrus sallei</tp:taxon-name></italic> is most similar to and sympatric with <italic><tp:taxon-name>Bolitogyrus buphthalmus</tp:taxon-name></italic> from which it differs in the smaller size of the forebody (overlapping but rarely), the partially pale forecoxa in females and the morphology of the aedeagus. It is rare for very similar and thus presumably closely related species of <italic><tp:taxon-name>Bolitogyrus</tp:taxon-name></italic> to occur sympatrically but future collecting will hopefully establish whether <italic><tp:taxon-name>Bolitogyrus sallei</tp:taxon-name></italic> and <italic><tp:taxon-name>Bolitogyrus buphthalmus</tp:taxon-name></italic> share the same habitat or microhabitat. <xref ref-type="bibr" rid="B22">Kraatz (1858)</xref> remarked that the black specimen in his type series of <italic><tp:taxon-name>Bolitogyrus sallei</tp:taxon-name></italic> could in fact represent a distinct species. Study of the male genitalia of this and additional, non-type specimens demonstrated this to be correct. By designation of this syntype as a lectotype, the name <italic><tp:taxon-name>Bolitogyrus sallei</tp:taxon-name></italic> was used for that species. <xref ref-type="bibr" rid="B22">Kraatz (1858)</xref> also observed differences in punctation of the abdominal tergites of specimens he examined but this variation did not correspond to the different species in his syntype series distinguished here.</p><!--PageBreak--></tp:treatment-sec><tp:treatment-sec><!--Section generated to contain objects referenced in tp:taxon-treatment.--><fig id="F11" position="float" orientation="portrait"><label>Figure 11.</label><caption><p>Ventral prothorax: <italic><tp:taxon-name>Bolitogyrus costaricensis</tp:taxon-name></italic> (Wendeler), male (<bold>A</bold>); <italic><tp:taxon-name>Bolitogyrus sallei</tp:taxon-name></italic> (Kraatz), male (close-up of procoxae) (<bold>B</bold>); <italic><tp:taxon-name>Bolitogyrus newtoni</tp:taxon-name></italic> Brunke, male (<bold>C</bold>). Mesotibia: <italic><tp:taxon-name>Bolitogyrus fulgidus</tp:taxon-name></italic> (Sharp) (<bold>D</bold>); <italic><tp:taxon-name>Bolitogyrus marquezi</tp:taxon-name></italic> Brunke (<bold>E</bold>). Metatibia: <italic><tp:taxon-name>Bolitogyrus fulgidus</tp:taxon-name></italic> (Sharp) (<bold>F</bold>). Metafemur: <italic><tp:taxon-name>Bolitogyrus bullatus</tp:taxon-name></italic> (Sharp) (<bold>G</bold>); <italic><tp:taxon-name>Bolitogyrus apicofasciatus</tp:taxon-name></italic> Brunke (<bold>H</bold>). sp. – spine, set. – seta. Scale bars = 1 mm.</p></caption><graphic xmlns:xlink="http://www.w3.org/1999/xlink" xlink:href="zookeys-423-001-g011.jpg" position="float" orientation="portrait" xlink:type="simple"/></fig><fig id="F16" position="float" orientation="portrait"><label>Figure 16.</label><caption><p>Aedeagus, parameral view (<bold>A, C, I, J</bold>). Aedeagus, lateral view (<bold>K</bold>). Paramere, parameral view (<bold>D, E</bold>). Underside of parameral lobe, with peg setae (<bold>B, F, G, H, L</bold>). <italic><tp:taxon-name>Bolitogyrus pulchrus</tp:taxon-name></italic> Brunke (<bold>A, B</bold>); <italic><tp:taxon-name>Bolitogyrus salvini</tp:taxon-name></italic> (Sharp) (<bold>C–H</bold>), morphotype I (<bold>C, F</bold>), morphotype III (<bold>D, E, G, H</bold>); <italic><tp:taxon-name>Bolitogyrus sallei</tp:taxon-name></italic> (Kraatz) (<bold>I</bold>); <italic><tp:taxon-name>Bolitogyrus bechyneorum</tp:taxon-name></italic> (Scheerpeltz) (<bold>J–L</bold>). Scale bar = 0.5 mm (<bold>A–K</bold>), 0.1 mm (<bold>L</bold>).</p></caption><graphic xmlns:xlink="http://www.w3.org/1999/xlink" xlink:href="zookeys-423-001-g016.jpg" position="float" orientation="portrait" xlink:type="simple"/></fig><fig id="F23" position="float" orientation="portrait"><label>Figure 23.</label><caption><p>Male sternite IX. <italic><tp:taxon-name>Bolitogyrus buphthalmus</tp:taxon-name></italic> (Erichson) (<bold>A</bold>); <italic><tp:taxon-name>Bolitogyrus costaricensis</tp:taxon-name></italic> Wendeler (<bold>B</bold>); <italic><tp:taxon-name>Bolitogyrus pulchrus</tp:taxon-name></italic> Brunke (<bold>C</bold>); <italic><tp:taxon-name>Bolitogyrus sallei</tp:taxon-name></italic> (Kraatz) (<bold>D</bold>); <italic><tp:taxon-name>Bolitogyrus salvini</tp:taxon-name></italic> (Sharp) (<bold>E–F</bold>), lectotype (<bold>E</bold>), ‘morphotype III’ (<bold>F</bold>); <italic><tp:taxon-name>Bolitogyrus bechyneorum</tp:taxon-name></italic> (Scheerpeltz) (<bold>G</bold>); <italic><tp:taxon-name>Bolitogyrus newtoni</tp:taxon-name></italic> Brunke (<bold>H</bold>); <italic><tp:taxon-name>Bolitogyrus marquezi</tp:taxon-name></italic> Brunke (<bold>I</bold>); <italic><tp:taxon-name>Bolitogyrus strigifrons</tp:taxon-name></italic> (Wendeler) (<bold>J</bold>); <italic><tp:taxon-name>Bolitogyrus silex</tp:taxon-name></italic> Brunke (<bold>K</bold>); <italic><tp:taxon-name>Bolitogyrus viridescens</tp:taxon-name></italic> Brunke (<bold>L</bold>); <italic><tp:taxon-name>Bolitogyrus bullatus</tp:taxon-name></italic> (Sharp) (<bold>M</bold>); <italic><tp:taxon-name>Bolitogyrus ashei</tp:taxon-name></italic> Brunke (<bold>N</bold>); <italic><tp:taxon-name>Bolitogyrus apicofasciatus</tp:taxon-name></italic> Brunke (<bold>O</bold>). Scale bar = 0.5 mm.</p></caption><graphic xmlns:xlink="http://www.w3.org/1999/xlink" xlink:href="zookeys-423-001-g023.jpg" position="float" orientation="portrait" xlink:type="simple"/></fig><fig id="F25" position="float" orientation="portrait"><label>Figure 25.</label><caption><p>Female tergite X. <italic><tp:taxon-name>Bolitogyrus costaricensis</tp:taxon-name></italic> (Wendeler) (<bold>A–D</bold>), holotype (<bold>A</bold>); holotype of <italic><tp:taxon-name>Bolitogyrus nevermanni</tp:taxon-name></italic> (Scheerpeltz) (<bold>B</bold>); <italic><tp:taxon-name>Bolitogyrus buphthalmus</tp:taxon-name></italic> (Erichson) (<bold>E–F</bold>), paralectotype of <italic><tp:taxon-name>Bolitogyrus cyanescens</tp:taxon-name></italic> (Sharp) (<bold>E</bold>); <italic><tp:taxon-name>Bolitogyrus bechyneorum</tp:taxon-name></italic> (Scheerpeltz) (<bold>G</bold>); <italic><tp:taxon-name>Bolitogyrus newtoni</tp:taxon-name></italic> Brunke (<bold>H</bold>); <italic><tp:taxon-name>Bolitogyrus erythrurus</tp:taxon-name></italic> (Kraatz) (<bold>I–K</bold>), syntype (<bold>I</bold>); <italic><tp:taxon-name>Bolitogyrus sallei</tp:taxon-name></italic> (Kraatz) (<bold>L</bold>). Scale bar = 0.5 mm.</p></caption><graphic xmlns:xlink="http://www.w3.org/1999/xlink" xlink:href="zookeys-423-001-g025.jpg" position="float" orientation="portrait" xlink:type="simple"/></fig><fig id="F29" position="float" orientation="portrait"><label>Figure 29.</label><caption><p>Distribution of: <italic><tp:taxon-name>Bolitogyrus buphthalmus</tp:taxon-name></italic> (Erichson) and <italic><tp:taxon-name>Bolitogyrus costaricensis</tp:taxon-name></italic> (Wendeler) (<bold>A</bold>); <italic><tp:taxon-name>Bolitogyrus costaricensis</tp:taxon-name></italic> and <italic><tp:taxon-name>Bolitogyrus erythrurus</tp:taxon-name></italic> (Kraatz) (<bold>B</bold>); <italic><tp:taxon-name>Bolitogyrus ashei</tp:taxon-name></italic> Brunke, <italic><tp:taxon-name>Bolitogyrus fulgidus</tp:taxon-name></italic> (Sharp) and <italic><tp:taxon-name>Bolitogyrus pulchrus</tp:taxon-name></italic> Brunke (<bold>C</bold>); <italic><tp:taxon-name>Bolitogyrus bechyneorum</tp:taxon-name></italic> (Scheerpeltz) and <italic><tp:taxon-name>Bolitogyrus sallei</tp:taxon-name></italic> (Kraatz) (<bold>D</bold>).</p></caption><graphic xmlns:xlink="http://www.w3.org/1999/xlink" xlink:href="zookeys-423-001-g029.jpg" position="float" orientation="portrait" xlink:type="simple"/></fig><fig id="F5" position="float" orientation="portrait"><label>Figure 5.</label><caption><p>Antenna: rare specimen of <italic><tp:taxon-name>Bolitogyrus costaricensis</tp:taxon-name></italic> (Wendeler) with darkened apical segment (<bold>A</bold>); <italic><tp:taxon-name>Bolitogyrus fulgidus</tp:taxon-name></italic> (Sharp) (<bold>B</bold>); <italic><tp:taxon-name>Bolitogyrus marquezi</tp:taxon-name></italic> Brunke (<bold>C</bold>); <italic><tp:taxon-name>Bolitogyrus newtoni</tp:taxon-name></italic> Brunke (<bold>D</bold>); <italic><tp:taxon-name>Bolitogyrus pulchrus</tp:taxon-name></italic> Brunke (<bold>E</bold>). Scale bars = 1 mm.</p></caption><graphic xmlns:xlink="http://www.w3.org/1999/xlink" xlink:href="zookeys-423-001-g005.jpg" position="float" orientation="portrait" xlink:type="simple"/></fig><fig id="F13" position="float" orientation="portrait"><label>Figure 13.</label><caption><p>Abdomen, ventral: <italic><tp:taxon-name>Bolitogyrus costaricensis</tp:taxon-name></italic> (Wendeler) (<bold>A</bold>); <italic><tp:taxon-name>Bolitogyrus bechyneorum</tp:taxon-name></italic> (Scheerpeltz) (<bold>B</bold>). Abdomen, ventral, microsculpture: <italic><tp:taxon-name>Bolitogyrus newtoni</tp:taxon-name></italic> Brunke (<bold>C</bold>); <italic><tp:taxon-name>Bolitogyrus costaricensis</tp:taxon-name></italic> (<bold>D</bold>). Abdomen, dorsal: <italic><tp:taxon-name>Bolitogyrus strigifrons</tp:taxon-name></italic> (Wendeler) (<bold>E</bold>); <italic><tp:taxon-name>Bolitogyrus viridescens</tp:taxon-name></italic> Brunke (<bold>F</bold>). Scale bars = 1 mm (<bold>A–B, E–F</bold>), 0.5 mm (<bold>C–D</bold>).</p></caption><graphic xmlns:xlink="http://www.w3.org/1999/xlink" xlink:href="zookeys-423-001-g013.jpg" position="float" orientation="portrait" xlink:type="simple"/></fig><fig id="F15" position="float" orientation="portrait"><label>Figure 15.</label><caption><p>Aedeagus, parameral view (<bold>A, E</bold>). Aedeagus, lateral view (<bold>B, F</bold>). Underside of parameral lobe, with peg setae (<bold>C, D, G, H</bold>). <italic><tp:taxon-name>Bolitogyrus buphthalmus</tp:taxon-name></italic> (Erichson) (<bold>A–D</bold>); <italic><tp:taxon-name>Bolitogyrus costaricensis</tp:taxon-name></italic> (Wendeler) (<bold>E–H</bold>), (median lobe in lateral view similar in <italic><tp:taxon-name>Bolitogyrus prolixus</tp:taxon-name></italic>, <italic><tp:taxon-name>Bolitogyrus sallei</tp:taxon-name></italic> and <italic><tp:taxon-name>Bolitogyrus salvini</tp:taxon-name></italic>). Scale bar = 0.5 mm.</p></caption><graphic xmlns:xlink="http://www.w3.org/1999/xlink" xlink:href="zookeys-423-001-g015.jpg" position="float" orientation="portrait" xlink:type="simple"/></fig></tp:treatment-sec><ref-list><ref id="B14"><mixed-citation xmlns:xlink="http://www.w3.org/1999/xlink" xlink:type="simple"><person-group><name name-style="western"><surname>Fauvel</surname><given-names>A</given-names></name></person-group> (<year>1878</year>) <article-title>Révision du genre <italic>Cyrtothorax</italic>.</article-title><source>Bulletin de la Société Linnéenne de Normandie</source><volume>3</volume>: <fpage>163</fpage>–<lpage>166</lpage>.</mixed-citation></ref><ref id="B30"><mixed-citation xmlns:xlink="http://www.w3.org/1999/xlink" xlink:type="simple"><person-group><name name-style="western"><surname>Sharp</surname><given-names>D</given-names></name></person-group> (<year>1884</year>) <chapter-title>Staphylinidae</chapter-title>. <source>Biologia Centrali-Americana Insecta Coleoptera</source><volume>1</volume> (<issue>2</issue>). <publisher-name>Taylor and Francis</publisher-name>, <publisher-loc>London</publisher-loc>, <fpage>313</fpage>–<lpage>392</lpage>.</mixed-citation></ref><ref id="B22"><mixed-citation xmlns:xlink="http://www.w3.org/1999/xlink" xlink:type="simple"><person-group><name name-style="western"><surname>Kraatz</surname><given-names>G</given-names></name></person-group> (<year>1858</year>) <article-title>Einige neue und ausgezeichnete Staphylinen-Gattungen.</article-title><source>Berliner Entomologische Zeitschrift</source><volume>2</volume>: <fpage>361</fpage>–<lpage>368</lpage>. doi: <ext-link ext-link-type="doi" xlink:href="10.1002/mmnd.18580020310" xlink:type="simple">10.1002/mmnd.18580020310</ext-link></mixed-citation></ref></ref-list></tp:taxon-treatment>
