# Supplementary material for: A revision of the Neotropical species of Bolitogyrus Chevrolat, a geographically disjunct lineage of Staphylinini (Coleoptera, Staphylinidae)
Source: Zookeys. 2014 Jul 7;(423):1–113. doi: 10.3897/zookeys.423.7536 (PMC4106094; doi:10.3897/zookeys.423.7536)
Supplement: XML Treatment for Bolitogyrus salvini [file zookeys.423.7536-treatment11.xml]

<!DOCTYPE tp:taxon-treatment
  PUBLIC "-//TaxonX//DTD Taxonomic Treatment Publishing DTD v0 20100105//EN" "tax-treatment-NSO.dtd">
<tp:taxon-treatment xmlns:tp="http://www.plazi.org/taxpub"><tp:treatment-meta><kwd-group><label>Taxon classification</label><kwd><named-content content-type="kingdom">Animalia</named-content></kwd><kwd><named-content content-type="order">Coleoptera</named-content></kwd><kwd><named-content content-type="family">Staphylinidae</named-content></kwd></kwd-group><mixed-citation publication-type="journal"><person-group><name><surname>Brunke</surname><given-names>Adam J.</given-names></name><name><surname>Solodovnikov</surname><given-names>Alexey</given-names></name></person-group><article-title>A revision of the Neotropical species of <italic>Bolitogyrus</italic> Chevrolat, a geographically disjunct lineage of Staphylinini (Coleoptera, Staphylinidae)</article-title><source>Zookeys</source><day>7</day><month>7</month><year>2014</year><volume>2014</volume><issue>423</issue><fpage>1</fpage><lpage>113</lpage><pub-id pub-id-type="doi">10.3897/zookeys.423.7536</pub-id></mixed-citation></tp:treatment-meta><tp:nomenclature><tp:taxon-name>
                            <tp:taxon-name-part taxon-name-part-type="genus">Bolitogyrus</tp:taxon-name-part>
                            <tp:taxon-name-part taxon-name-part-type="species">salvini</tp:taxon-name-part>
                        </tp:taxon-name><tp:taxon-authority>(Sharp, 1884)</tp:taxon-authority><xref ref-type="fig" rid="F3">Figs 3A–B</xref><xref ref-type="fig" rid="F10">, 10B</xref><xref ref-type="fig" rid="F16">, 16C–H</xref><xref ref-type="fig" rid="F23">, 23E–F</xref><xref ref-type="fig" rid="F26">, 26A–C</xref><xref ref-type="fig" rid="F27">, 27G</xref><xref ref-type="fig" rid="F30">, 30A (map)</xref><tp:nomenclature-citation-list><tp:nomenclature-citation><tp:taxon-name>Cyrtothorax salvini</tp:taxon-name><comment> Sharp, 1884: 341</comment></tp:nomenclature-citation><tp:nomenclature-citation><tp:taxon-name>Cyrtothorax salvini</tp:taxon-name><comment>: <xref ref-type="bibr" rid="B28">Scheerpeltz 1974</xref>: 183 (in key)</comment></tp:nomenclature-citation></tp:nomenclature-citation-list></tp:nomenclature><tp:treatment-sec sec-type="Type locality"><title>Type locality.</title><p>Zapote (=El Zapote, near Escuintla), Guatemala.</p></tp:treatment-sec><tp:treatment-sec sec-type="Type material"><title>Type material.</title><p><italic><tp:taxon-name>Cyrtothorax salvini</tp:taxon-name></italic> Sharp, 1884.</p><p><bold>Lectotype</bold> (here designated, ♂ BMNH): “♂, <tp:taxon-name>Cyrtothorax salvini</tp:taxon-name>, ♂ Type D.S., Zapote, Guat.[=emala] Champion [written on card in Sharp’s hand with specimen]/ Zapote, Guatemala, Champion [printed label]/ B.C.A. Col. I.2., <tp:taxon-name>Cyrtothorax</tp:taxon-name>, salvini, Sharp. [printed label]/ Type [printed on disc with red border]/ Sharp Coll., 1905.-313. [printed label] / Lectotype ♂, <italic><tp:taxon-name>Cyrtothorax salvini</tp:taxon-name></italic> Sharp, 1884, des. A. Brunke 2013 [red printed label].</p><p><bold>Paralectotype</bold> (1 ♀, BMNH): “♀, <tp:taxon-name>Cyrtothorax salvini</tp:taxon-name>, ♀ Type D.S., Zapote, Guat.[=emala] Champion [written on card in Sharp’s hand with specimen]/ Zapote, Guatemala, Champion [printed label]/ “G.” [handwritten]/ Type [printed on disc with red border]/ Sp. figured [printed]/ B.C.A. Col. I.2., <tp:taxon-name>Cyrtothorax</tp:taxon-name>, salvini, Sharp. [printed label] / Paralectotype <italic><tp:taxon-name>Cyrtothorax salvini</tp:taxon-name></italic> Sharp, 1884, det. A. Brunke 2013.</p><p>The male and female syntypes are identical in color and are easily separated from other species of the Buphthalmus Group based on male and female genitalia, though considerable variation exists within the present species concept. To provide nomenclatural stability for this name, the male syntype was selected and is here designated as the lectotype, as male sexual characters provide more reliable diagnostic characters than those of females in <italic><tp:taxon-name>Bolitogyrus</tp:taxon-name></italic>.</p></tp:treatment-sec><tp:treatment-sec sec-type="Other material"><title>Other material.</title><p><bold>MEXICO:</bold> Sallé, (ex. syntype series of <italic><tp:taxon-name>Bolitogyrus sallei</tp:taxon-name></italic>), 1 ♂ (DEI);</p><p><italic>Chiapas</italic>: Parque Laguna Belgica, 19 km N. Ocozocoautla, 970m, 8.VI.1991, ex: flight intercept trap, J.S. Ashe Coll#75, SM0038002, 1 ♂ (SEMC), same except: 12.VI.1991, J.S. Ashe Coll#95, SM0038003; Playón de la Gloria, <named-content xmlns:xlink="http://www.w3.org/1999/xlink" content-type="dwc:verbatimCoordinates" xlink:type="simple">16.14818°N, 90.89660°W</named-content>, 180m, mature wet forest, malaise trap, 24.VI.2008, LLAMA08Ma-A-09-2-01, SM0833172, 1 ♀ (SEMC). <bold>NICARAGUA:</bold> <italic>Jinotega</italic>: Reserva Nationale Dantali El Diablo, 13.10367N, -85.86904W ± 10m, 1380m, cloud forest, ex. Malaise trap, 19 to 21.V.2011, LLAMA11Ma-D04-3-02, 1 ♀ (ZMUC, DNA extracted); Reserva Nationale Cerro Kilambé, 13.56980N, -85.69742 ± 10m, 1470m, cloud forest, ex. Malaise trap, 23 to 26.V.2011, LLAMA11Ma-D05-1-02, 1 ♀ (SEMC). <italic>Matagalpa</italic>: 6 km N Matagalpa, Selva Negra Hotel, <named-content xmlns:xlink="http://www.w3.org/1999/xlink" content-type="dwc:verbatimCoordinates" xlink:type="simple">12°59.99'N, 85°54.53'W</named-content>, 1350m, ex. sweeping vegetation, 21.V.2002, R. Brooks, Z. Falin, S. Chatzimanolis, SM0536468, 1 ♀ (SEMC).</p></tp:treatment-sec><tp:treatment-sec sec-type="Diagnosis"><title>Diagnosis.</title><p>Head without central protuberance; antenna distinctly bicolored (<xref ref-type="fig" rid="F5">Fig. 5A</xref>); abdominal sternites with fine transverse microsculpture, interspaces about as wide as lines (<xref ref-type="fig" rid="F13">Fig. 13D</xref>); median lobe in lateral view recurved dorsad (<xref ref-type="fig" rid="F15">Fig. 15F</xref>); apical portion of median lobe in parameral view wide at constricted base (<xref ref-type="fig" rid="F16">Fig. 16C</xref>); paramere with divergent arms (<xref ref-type="fig" rid="F16">Fig. 16D–E</xref>); female tergite X narrow at base, raised area on disc contiguous with base and not strongly converging to apex (<xref ref-type="fig" rid="F26">Fig. 26A–C</xref>); female gonocoxite not swollen at base (<xref ref-type="fig" rid="F27">Fig. 27G</xref>).</p><!--PageBreak--></tp:treatment-sec><tp:treatment-sec sec-type="Redescription"><title>Redescription.</title><p>Measurements ♂ (n=3): HW/HL 1.62–1.69; PW/PL 1.33–1.50; EW/EL 1.21–1.32; ESut/PL 0.71–0.74; PW/HW 1.09–1.14; forebody length 4.80–5.00 mm.</p><p>Measurements ♀ (n=4): HW/HL 1.43–1.50; PW/PL 1.35–1.50; EW/EL 1.25–1.32; ESut/PL 0.73–0.77; PW/HW 1.09–1.15; forebody length 5.0–5.1 mm.</p><p>Similar to <italic><tp:taxon-name>Bolitogyrus buphthalmus</tp:taxon-name></italic> and differing only in the following: head and pronotum metallic green to greenish bronze or black, without metallic reflection; elytra reddish or black with greenish to bronze metallic reflections, base of elytra concolorous with disc; abdominal segments III–V reddish or completely dark; abdominal segments VIII and genital segment yellow to yellow-orange, distinctly contrasting with previous segments, or entirely dark and not contrasting; legs distinctly bicolored (as in <italic><tp:taxon-name>Bolitogyrus buphthalmus</tp:taxon-name></italic>), with dark procoxa in females, or entirely reddish (the lectotype and paralectotype); median frontal impression weak to moderately impressed (morphotype 3); head impunctate in middle of disc or not (lectotype and paralectotype); disc of tergites III–V impunctate at middle, disc of VI punctate; median lobe in lateral view recurved dorsad; apical portion of median lobe constricted at base but weakly such that base is relatively wide; paramere with arms relatively flat, not curved around median lobe, arms divergent and peg setae as illustrated, varying from dense to sparse; male sternite IX similar to <italic><tp:taxon-name>Bolitogyrus buphthalmus</tp:taxon-name></italic> but median emargination deeper; female tergite X distinctive, narrow at base, raised area on disc contiguous with base and not strongly converging to apex; strongly pigmented area variable at apex.</p></tp:treatment-sec><tp:treatment-sec sec-type="Distribution"><title>Distribution.</title><p><xref ref-type="fig" rid="F30">Figure 30A</xref>. This species is known from southern Mexico, Guatemala and central Nicaragua (Matagalpa and Jinotega).</p></tp:treatment-sec><tp:treatment-sec sec-type="Bionomics"><title>Bionomics.</title><p>All specimens were either swept from foliage or collected from Malaise/flight intercept traps during May and June. As in <italic><tp:taxon-name>Bolitogyrus fulgidus</tp:taxon-name></italic>, very few males are known and it is possible that this species normally occurs in a forest stratum higher than accessed by most collecting efforts. <italic><tp:taxon-name>Bolitogyrus salvini</tp:taxon-name></italic> has been collected from a wide range of forested habitats: from wet lowland forest (180 m) to cloud forest (1470 m).</p></tp:treatment-sec><tp:treatment-sec sec-type="Comments"><title>Comments.</title><p>The relatively large amount of morphological variation observed in <italic><tp:taxon-name>Bolitogyrus salvini</tp:taxon-name></italic> indicates that a complex of species is likely to be involved but with the material currently available, a broad concept of <italic><tp:taxon-name>Bolitogyrus salvini</tp:taxon-name></italic> (wide median lobe in parameral view, elongate female tergite X) is preferred. There are three different morphotypes discernable from the material at hand that will need re-assessment in the future. The male and female types (Guatemala) represent morphotype 1: reddish elytra; pale apex of the abdomen; weak median frontal impression; without impunctate area on dorsal surface of the head. Morphotype 2 is represented by four females (southern Mexico, Nicaragua): dark elytra with green to greenish bronze metallic reflections; pale apex of abdomen; weak median frontal impression; with impunctate area on dorsal surface of head. Morphotype 3 is represented by two males and one female (Mexico, north of second morphotype): dark elytra with bronze metallic reflection; dark apex of abdomen; moderately deep median frontal impression; impunctate area on dorsal surface of head. The first and third morphotypes have males available and can be distinguished (at present) by the peg setae on the paramere: morphotype 1 with distinctly fewer peg setae (therefore sparser) than morphotype 3 (<xref ref-type="fig" rid="F16">Fig. 16F</xref> versus <xref ref-type="fig" rid="F16">16G–H</xref>).</p><!--PageBreak--></tp:treatment-sec><tp:treatment-sec><!--Section generated to contain objects referenced in tp:taxon-treatment.--><fig id="F3" position="float" orientation="portrait"><label>Figure 3.</label><caption><p>Habitus of <italic><tp:taxon-name>Bolitogyrus salvini</tp:taxon-name></italic> (Sharp): Morphotype I (male lectotype) (<bold>A</bold>); Morphotype III (non-type male) (<bold>B</bold>). Scale bars = 1 mm.</p></caption><graphic xmlns:xlink="http://www.w3.org/1999/xlink" xlink:href="zookeys-423-001-g003.jpg" position="float" orientation="portrait" xlink:type="simple"/></fig><fig id="F10" position="float" orientation="portrait"><label>Figure 10.</label><caption><p>Elytra, humeral area: <italic><tp:taxon-name>Bolitogyrus fulgidus</tp:taxon-name></italic> (Sharp) (<bold>A</bold>); <italic><tp:taxon-name>Bolitogyrus salvini</tp:taxon-name></italic> (Sharp) (<bold>B</bold>); <italic><tp:taxon-name>Bolitogyrus tortifolius</tp:taxon-name></italic> Brunke (<bold>C</bold>); <italic><tp:taxon-name>Bolitogyrus inexspectatus</tp:taxon-name></italic> Brunke (<bold>D</bold>); <italic><tp:taxon-name>Bolitogyrus bullatus</tp:taxon-name></italic> (Sharp) (<bold>E</bold>); <italic><tp:taxon-name>Bolitogyrus viridescens</tp:taxon-name></italic> Brunke (<bold>F</bold>). s.e.r – subbasal elytral ridge. Scale bars = 1 mm.</p></caption><graphic xmlns:xlink="http://www.w3.org/1999/xlink" xlink:href="zookeys-423-001-g010.jpg" position="float" orientation="portrait" xlink:type="simple"/></fig><fig id="F16" position="float" orientation="portrait"><label>Figure 16.</label><caption><p>Aedeagus, parameral view (<bold>A, C, I, J</bold>). Aedeagus, lateral view (<bold>K</bold>). Paramere, parameral view (<bold>D, E</bold>). Underside of parameral lobe, with peg setae (<bold>B, F, G, H, L</bold>). <italic><tp:taxon-name>Bolitogyrus pulchrus</tp:taxon-name></italic> Brunke (<bold>A, B</bold>); <italic><tp:taxon-name>Bolitogyrus salvini</tp:taxon-name></italic> (Sharp) (<bold>C–H</bold>), morphotype I (<bold>C, F</bold>), morphotype III (<bold>D, E, G, H</bold>); <italic><tp:taxon-name>Bolitogyrus sallei</tp:taxon-name></italic> (Kraatz) (<bold>I</bold>); <italic><tp:taxon-name>Bolitogyrus bechyneorum</tp:taxon-name></italic> (Scheerpeltz) (<bold>J–L</bold>). Scale bar = 0.5 mm (<bold>A–K</bold>), 0.1 mm (<bold>L</bold>).</p></caption><graphic xmlns:xlink="http://www.w3.org/1999/xlink" xlink:href="zookeys-423-001-g016.jpg" position="float" orientation="portrait" xlink:type="simple"/></fig><fig id="F23" position="float" orientation="portrait"><label>Figure 23.</label><caption><p>Male sternite IX. <italic><tp:taxon-name>Bolitogyrus buphthalmus</tp:taxon-name></italic> (Erichson) (<bold>A</bold>); <italic><tp:taxon-name>Bolitogyrus costaricensis</tp:taxon-name></italic> Wendeler (<bold>B</bold>); <italic><tp:taxon-name>Bolitogyrus pulchrus</tp:taxon-name></italic> Brunke (<bold>C</bold>); <italic><tp:taxon-name>Bolitogyrus sallei</tp:taxon-name></italic> (Kraatz) (<bold>D</bold>); <italic><tp:taxon-name>Bolitogyrus salvini</tp:taxon-name></italic> (Sharp) (<bold>E–F</bold>), lectotype (<bold>E</bold>), ‘morphotype III’ (<bold>F</bold>); <italic><tp:taxon-name>Bolitogyrus bechyneorum</tp:taxon-name></italic> (Scheerpeltz) (<bold>G</bold>); <italic><tp:taxon-name>Bolitogyrus newtoni</tp:taxon-name></italic> Brunke (<bold>H</bold>); <italic><tp:taxon-name>Bolitogyrus marquezi</tp:taxon-name></italic> Brunke (<bold>I</bold>); <italic><tp:taxon-name>Bolitogyrus strigifrons</tp:taxon-name></italic> (Wendeler) (<bold>J</bold>); <italic><tp:taxon-name>Bolitogyrus silex</tp:taxon-name></italic> Brunke (<bold>K</bold>); <italic><tp:taxon-name>Bolitogyrus viridescens</tp:taxon-name></italic> Brunke (<bold>L</bold>); <italic><tp:taxon-name>Bolitogyrus bullatus</tp:taxon-name></italic> (Sharp) (<bold>M</bold>); <italic><tp:taxon-name>Bolitogyrus ashei</tp:taxon-name></italic> Brunke (<bold>N</bold>); <italic><tp:taxon-name>Bolitogyrus apicofasciatus</tp:taxon-name></italic> Brunke (<bold>O</bold>). Scale bar = 0.5 mm.</p></caption><graphic xmlns:xlink="http://www.w3.org/1999/xlink" xlink:href="zookeys-423-001-g023.jpg" position="float" orientation="portrait" xlink:type="simple"/></fig><fig id="F26" position="float" orientation="portrait"><label>Figure 26.</label><caption><p>Female tergite X. <italic><tp:taxon-name>Bolitogyrus salvini</tp:taxon-name></italic> (Sharp) (<bold>A–C</bold>), paralectotype (<bold>A</bold>), ‘morphotype II’ (<bold>B</bold>), ‘morphotype III’ (<bold>C</bold>); <italic><tp:taxon-name>Bolitogyrus pulchrus</tp:taxon-name></italic> Brunke (<bold>D</bold>); <italic><tp:taxon-name>Bolitogyrus fulgidus</tp:taxon-name></italic> (Sharp) (<bold>E–F</bold>), holotype (<bold>E</bold>), ‘dark Pacific morphotype’ (<bold>F</bold>); <italic><tp:taxon-name>Bolitogyrus marquezi</tp:taxon-name></italic> Brunke (<bold>G</bold>); <italic><tp:taxon-name>Bolitogyrus silex</tp:taxon-name></italic> Brunke (<bold>H</bold>); <italic><tp:taxon-name>Bolitogyrus viridescens</tp:taxon-name></italic> Brunke (<bold>I</bold>); <italic><tp:taxon-name>Bolitogyrus bullatus</tp:taxon-name></italic> (Sharp) (<bold>J</bold>); <italic><tp:taxon-name>Bolitogyrus ashei</tp:taxon-name></italic> Brunke (<bold>K</bold>); <italic><tp:taxon-name>Bolitogyrus apicofasciatus</tp:taxon-name></italic> Brunke (<bold>L</bold>). Scale bar = 0.5 mm.</p></caption><graphic xmlns:xlink="http://www.w3.org/1999/xlink" xlink:href="zookeys-423-001-g026.jpg" position="float" orientation="portrait" xlink:type="simple"/></fig><fig id="F27" position="float" orientation="portrait"><label>Figure 27.</label><caption><p>Female tergite X: <italic><tp:taxon-name>Bolitogyrus tortifolius</tp:taxon-name></italic> Brunke (<bold>A</bold>); <italic><tp:taxon-name>Bolitogyrus pseudotortifolius</tp:taxon-name></italic> Brunke (<bold>B</bold>); <italic><tp:taxon-name>Bolitogyrus divisus</tp:taxon-name></italic> Brunke (same as <italic><tp:taxon-name>Bolitogyrus falini</tp:taxon-name></italic> Brunke) (<bold>C</bold>); <italic><tp:taxon-name>Bolitogyrus cornutus</tp:taxon-name></italic> Brunke (<bold>D</bold>); <italic><tp:taxon-name>Bolitogyrus bufo</tp:taxon-name></italic> Brunke (same as <italic><tp:taxon-name>Bolitogyrus gracilis</tp:taxon-name></italic>) (<bold>E</bold>); <italic><tp:taxon-name>Bolitogyrus cheungi</tp:taxon-name></italic> Brunke (<bold>F</bold>). Female gonocoxite (setae omitted): <italic><tp:taxon-name>Bolitogyrus salvini</tp:taxon-name></italic> (Sharp) (<bold>G</bold>); <italic><tp:taxon-name>Bolitogyrus fulgidus</tp:taxon-name></italic> (Sharp) (<bold>H</bold>). Scale bar = 0.5 mm</p></caption><graphic xmlns:xlink="http://www.w3.org/1999/xlink" xlink:href="zookeys-423-001-g027.jpg" position="float" orientation="portrait" xlink:type="simple"/></fig><fig id="F30" position="float" orientation="portrait"><label>Figure 30.</label><caption><p>Distribution of: <italic><tp:taxon-name>Bolitogyrus salvini</tp:taxon-name></italic> (Sharp) morphotypes (<bold>A</bold>); <italic><tp:taxon-name>Bolitogyrus apicofasciatus</tp:taxon-name></italic> Brunke and <italic><tp:taxon-name>Bolitogyrus bullatus</tp:taxon-name></italic> (Sharp) (<bold>B</bold>); <italic><tp:taxon-name>Bolitogyrus pseudotortifolius</tp:taxon-name></italic> Brunke and <italic><tp:taxon-name>Bolitogyrus tortifolius</tp:taxon-name></italic> Brunke (<bold>C</bold>); <italic><tp:taxon-name>Bolitogyrus brevistellus</tp:taxon-name></italic> Brunke, <italic><tp:taxon-name>Bolitogyrus bufo</tp:taxon-name></italic> Brunke, <italic><tp:taxon-name>Bolitogyrus gracilis</tp:taxon-name></italic> Brunke, <italic><tp:taxon-name>Bolitogyrus longistellus</tp:taxon-name></italic> Brunke and <italic><tp:taxon-name>Bolitogyrus thomasi</tp:taxon-name></italic> Brunke (<bold>D</bold>).</p></caption><graphic xmlns:xlink="http://www.w3.org/1999/xlink" xlink:href="zookeys-423-001-g030.jpg" position="float" orientation="portrait" xlink:type="simple"/></fig><fig id="F5" position="float" orientation="portrait"><label>Figure 5.</label><caption><p>Antenna: rare specimen of <italic><tp:taxon-name>Bolitogyrus costaricensis</tp:taxon-name></italic> (Wendeler) with darkened apical segment (<bold>A</bold>); <italic><tp:taxon-name>Bolitogyrus fulgidus</tp:taxon-name></italic> (Sharp) (<bold>B</bold>); <italic><tp:taxon-name>Bolitogyrus marquezi</tp:taxon-name></italic> Brunke (<bold>C</bold>); <italic><tp:taxon-name>Bolitogyrus newtoni</tp:taxon-name></italic> Brunke (<bold>D</bold>); <italic><tp:taxon-name>Bolitogyrus pulchrus</tp:taxon-name></italic> Brunke (<bold>E</bold>). Scale bars = 1 mm.</p></caption><graphic xmlns:xlink="http://www.w3.org/1999/xlink" xlink:href="zookeys-423-001-g005.jpg" position="float" orientation="portrait" xlink:type="simple"/></fig><fig id="F13" position="float" orientation="portrait"><label>Figure 13.</label><caption><p>Abdomen, ventral: <italic><tp:taxon-name>Bolitogyrus costaricensis</tp:taxon-name></italic> (Wendeler) (<bold>A</bold>); <italic><tp:taxon-name>Bolitogyrus bechyneorum</tp:taxon-name></italic> (Scheerpeltz) (<bold>B</bold>). Abdomen, ventral, microsculpture: <italic><tp:taxon-name>Bolitogyrus newtoni</tp:taxon-name></italic> Brunke (<bold>C</bold>); <italic><tp:taxon-name>Bolitogyrus costaricensis</tp:taxon-name></italic> (<bold>D</bold>). Abdomen, dorsal: <italic><tp:taxon-name>Bolitogyrus strigifrons</tp:taxon-name></italic> (Wendeler) (<bold>E</bold>); <italic><tp:taxon-name>Bolitogyrus viridescens</tp:taxon-name></italic> Brunke (<bold>F</bold>). Scale bars = 1 mm (<bold>A–B, E–F</bold>), 0.5 mm (<bold>C–D</bold>).</p></caption><graphic xmlns:xlink="http://www.w3.org/1999/xlink" xlink:href="zookeys-423-001-g013.jpg" position="float" orientation="portrait" xlink:type="simple"/></fig><fig id="F15" position="float" orientation="portrait"><label>Figure 15.</label><caption><p>Aedeagus, parameral view (<bold>A, E</bold>). Aedeagus, lateral view (<bold>B, F</bold>). Underside of parameral lobe, with peg setae (<bold>C, D, G, H</bold>). <italic><tp:taxon-name>Bolitogyrus buphthalmus</tp:taxon-name></italic> (Erichson) (<bold>A–D</bold>); <italic><tp:taxon-name>Bolitogyrus costaricensis</tp:taxon-name></italic> (Wendeler) (<bold>E–H</bold>), (median lobe in lateral view similar in <italic><tp:taxon-name>Bolitogyrus prolixus</tp:taxon-name></italic>, <italic><tp:taxon-name>Bolitogyrus sallei</tp:taxon-name></italic> and <italic><tp:taxon-name>Bolitogyrus salvini</tp:taxon-name></italic>). Scale bar = 0.5 mm.</p></caption><graphic xmlns:xlink="http://www.w3.org/1999/xlink" xlink:href="zookeys-423-001-g015.jpg" position="float" orientation="portrait" xlink:type="simple"/></fig></tp:treatment-sec><ref-list><ref id="B28"><mixed-citation xmlns:xlink="http://www.w3.org/1999/xlink" xlink:type="simple"><person-group><name name-style="western"><surname>Scheerpeltz</surname><given-names>O</given-names></name></person-group> (<year>1974</year>) <article-title>Studien an den Arten der Gattung <italic>Cyrtothorax</italic> Kraatz mit Beschreibung neuer Arten sowie einer Dichotomik aller bis heute bekannt gewordenen Arten dieser Gattung (Coleoptera, Staphylinindae, Staphylininae, Quediini).</article-title><source>Reichenbachia</source><volume>15</volume>: <fpage>175</fpage>–<lpage>192</lpage>.</mixed-citation></ref></ref-list></tp:taxon-treatment>
