# Supplementary material for: A revision of the Neotropical species of Bolitogyrus Chevrolat, a geographically disjunct lineage of Staphylinini (Coleoptera, Staphylinidae)
Source: Zookeys. 2014 Jul 7;(423):1–113. doi: 10.3897/zookeys.423.7536 (PMC4106094; doi:10.3897/zookeys.423.7536)
Supplement: XML Treatment for Bolitogyrus apicofasciatus [file zookeys.423.7536-treatment13.xml]

<!DOCTYPE tp:taxon-treatment
  PUBLIC "-//TaxonX//DTD Taxonomic Treatment Publishing DTD v0 20100105//EN" "tax-treatment-NSO.dtd">
<tp:taxon-treatment xmlns:tp="http://www.plazi.org/taxpub"><tp:treatment-meta><kwd-group><label>Taxon classification</label><kwd><named-content content-type="kingdom">Animalia</named-content></kwd><kwd><named-content content-type="order">Coleoptera</named-content></kwd><kwd><named-content content-type="family">Staphylinidae</named-content></kwd></kwd-group><mixed-citation publication-type="journal"><person-group><name><surname>Brunke</surname><given-names>Adam J.</given-names></name><name><surname>Solodovnikov</surname><given-names>Alexey</given-names></name></person-group><article-title>A revision of the Neotropical species of <italic>Bolitogyrus</italic> Chevrolat, a geographically disjunct lineage of Staphylinini (Coleoptera, Staphylinidae)</article-title><source>Zookeys</source><day>7</day><month>7</month><year>2014</year><volume>2014</volume><issue>423</issue><fpage>1</fpage><lpage>113</lpage><pub-id pub-id-type="doi">10.3897/zookeys.423.7536</pub-id></mixed-citation></tp:treatment-meta><tp:nomenclature><tp:taxon-name>
                                <tp:taxon-name-part taxon-name-part-type="genus">Bolitogyrus</tp:taxon-name-part>
                                <tp:taxon-name-part taxon-name-part-type="species">apicofasciatus</tp:taxon-name-part>
                                <object-id xmlns:xlink="http://www.w3.org/1999/xlink" content-type="zoobank" xlink:type="simple">http://zoobank.org/CD87F64C-3FF2-4E43-AA32-9F1197BC15C6</object-id>
                            </tp:taxon-name><tp:taxon-authority>Brunke</tp:taxon-authority><tp:taxon-status xmlns:xlink="http://www.w3.org/1999/xlink" xlink:type="simple">sp. n.</tp:taxon-status><xref ref-type="fig" rid="F6">Figs 6D</xref><xref ref-type="fig" rid="F11">, 11H</xref><xref ref-type="fig" rid="F14">, 14B</xref><xref ref-type="fig" rid="F18">, 18F–H</xref><xref ref-type="fig" rid="F23">, 23O</xref><xref ref-type="fig" rid="F26">, 26L</xref><xref ref-type="fig" rid="F30">, 30B (map)</xref></tp:nomenclature><tp:treatment-sec sec-type="Type locality"><title>Type locality.</title><p>MEXICO, Chiapas, 2 km SE Custepec.</p></tp:treatment-sec><tp:treatment-sec sec-type="Type material"><title>Type material.</title><p><bold>Holotype</bold> ♂ (SEMC): MEXICO, Chiapas, 2 km SE Custepec, <named-content xmlns:xlink="http://www.w3.org/1999/xlink" content-type="dwc:verbatimCoordinates" xlink:type="simple">15.72219°N, 92.94640°W</named-content>, 1610 m, 19-V-2008, beating vegetation, cloud forest, LLAMA08 Go-A-02-3-03 [white printed label] / SM0822854 [white barcode label] / SUBJECT TO RETENTION AGREEMENT w/ ECOSUR, see KUNHM acc. # 2010-EN-089, to be removed with fulfilled [green printed label] / Holotype, <italic><tp:taxon-name>Bolitogyrus apicofasciatus</tp:taxon-name></italic> Brunke, sp. n. [red printed label].</p><p><bold>Paratypes</bold> (3♀ SEMC): same as holotype except: <named-content xmlns:xlink="http://www.w3.org/1999/xlink" content-type="dwc:verbatimCoordinates" xlink:type="simple">15.72236°N, 92.94585°W</named-content>, 1620 m, mesophil forest, LLAMA08 Go-A-02-3-02, SM0839743 (SEMC). <bold>GUATEMALA:</bold> <italic>Quetzaltenango</italic>, 12.5 km SW Zunil, 1520 m, 21 June 1993, R. Anderson, #93-11, second-growth, SM0037995, 1 ♀ (SEMC) [missing head and pronotum], same except: 20 June 1993, J. Ashe, R. Brooks, #067, ex. <italic><tp:taxon-name>Auricularia</tp:taxon-name></italic> sp., SM0037984, 1 ♀ (SEMC).</p></tp:treatment-sec><tp:treatment-sec sec-type="Diagnosis"><title>Diagnosis.</title><p>Within Bullatus Lineage: one setose puncture in dorsal row of pronotum; elytra dark, without bright metallic reflection; scutellum dark, not reddish; elytra without strigose patch; femur with dark band separated from the apex by a distance distinctly shorter than half the length of the band (<xref ref-type="fig" rid="F11">Fig. 11H</xref>).</p><!--PageBreak--></tp:treatment-sec><tp:treatment-sec sec-type="Description"><title>Description.</title><p>Measurements ♂ (n=1): HW/HL 1.45; PW/PL 1.50; EW/EL 1.14; ESut/PL 1.00; PW/HW 1.03; forebody length 3.5 mm.</p><p>Measurements ♀ (n=2): HW/HL 1.41–1.43; PW/PL 1.36–1.45; EW/EL 1.18–1.19; ESut/PL 0.92–1.00; PW/HW 1.07–1.10; forebody length 4.2–4.5 mm.</p><p>Similar to <italic><tp:taxon-name>Bolitogyrus bullatus</tp:taxon-name></italic> and differing only in the following: pronotum dark brown throughout, abdominal segments (except VIII) broadly paler at apex, without paler lateral stripes, antennomeres I–X grading from reddish-yellow (I) to dark brown, apical segment not or barely paler than previous, brown to dark brown; procoxa light yellow, meso- and metacoxa yellowish-brown (male) or darker, brown (female); profemur without (male) or with short, nearly apical dark band, meso and metafemur with dark band close to apex, band on metafemur separated from the apex by a distance distinctly shorter than half the length of the band; median frontal impression present as in <italic><tp:taxon-name>Bolitogyrus bullatus</tp:taxon-name></italic> but sometimes obscured by irregular sculpture; central protuberance without fine median sulcus, base of head without distinct posterior protuberances, punctures of head impressed but these impressions not forming sulci, disc of pronotum markedly glossy, with very few punctures; protuberance of pronotum only weakly visible in lateral view; macrosetae of elytra relatively short, not distinct from overall surface sculpture in lateral view; abdominal sternites with relatively coarse microsculpture, interspaces wider than lines; median lobe in lateral view gently curved ventrad from base, apical portion more slender and more strongly curved ventrad near apex (<xref ref-type="fig" rid="F18">Fig. 18G</xref>), similar to <italic><tp:taxon-name>Bolitogyrus bullatus</tp:taxon-name></italic> in parameral view (<xref ref-type="fig" rid="F18">Fig. 18F</xref>), paramere in parameral view not divided apically but with median suture, distinctly extended to midlength (<xref ref-type="fig" rid="F18">Fig. 18F</xref>), paramere slightly shorter than median lobe; paramere with peg setae arranged in a pair of lateral rows, which are wider (2–3 peg setae wide) near apex and base of row (<xref ref-type="fig" rid="F18">Fig. 18H</xref>); male sternite VIII with transverse basal line complete; male sternite IX more densely setose, asymmetrical at base and with much shallower emargination at apex than <italic><tp:taxon-name>Bolitogyrus bullatus</tp:taxon-name></italic> (<xref ref-type="fig" rid="F23">Fig. 23O</xref>); female tergite X strongly constricted at base, with broadly rounded apex (<xref ref-type="fig" rid="F26">Fig. 26L</xref>); basal margin of laterotergal sclerites fused and thickened across base of tergite X (<xref ref-type="fig" rid="F26">Fig. 26L</xref>); female laterotergal sclerites strongly expanded at base and overlapping with tergite X (<xref ref-type="fig" rid="F26">Fig. 26L</xref>).</p></tp:treatment-sec><tp:treatment-sec sec-type="Distribution"><title>Distribution.</title><p><xref ref-type="fig" rid="F30">Figure 30B</xref>. Known from Chiapas, Mexico and Quetzaltenango, Guatemala.</p></tp:treatment-sec><tp:treatment-sec sec-type="Bionomics"><title>Bionomics.</title><p>Specimens were collected in cloud and mesophil forests at 1520–1620 m, by beating vegetation and from an <italic><tp:taxon-name>Auricularia</tp:taxon-name></italic> (jelly) fungus, during May and June.</p></tp:treatment-sec><tp:treatment-sec sec-type="Etymology"><title>Etymology.</title><p>The specific epithet means ‘apical band’ and refers to the dark color band of the hind femur, which is situated distinctly closer to the apex than in <italic><tp:taxon-name>Bolitogyrus bullatus</tp:taxon-name></italic>.</p></tp:treatment-sec><tp:treatment-sec sec-type="Comments"><title>Comments.</title><p>Within its distribution, <italic><tp:taxon-name>Bolitogyrus apicofasciatus</tp:taxon-name></italic> cannot be confused with any described species of <italic><tp:taxon-name>Bolitogyrus</tp:taxon-name></italic>.</p></tp:treatment-sec><tp:treatment-sec><!--Section generated to contain objects referenced in tp:taxon-treatment.--><fig id="F6" position="float" orientation="portrait"><label>Figure 6.</label><caption><p>Head, dorsal view: <italic><tp:taxon-name>Bolitogyrus silex</tp:taxon-name></italic> Brunke (<bold>A</bold>); <italic><tp:taxon-name>Bolitogyrus costaricensis</tp:taxon-name></italic> (Wendeler) (<bold>B</bold>); <italic><tp:taxon-name>Bolitogyrus bullatus</tp:taxon-name></italic> (Sharp) (<bold>C</bold>); <italic><tp:taxon-name>Bolitogyrus apicofasciatus</tp:taxon-name></italic> Brunke (<bold>D</bold>); <italic><tp:taxon-name>Bolitogyrus ashei</tp:taxon-name></italic> Brunke (<bold>E</bold>); <italic><tp:taxon-name>Bolitogyrus strigifrons</tp:taxon-name></italic> (Wendeler) (<bold>F</bold>); <italic><tp:taxon-name>Bolitogyrus viridescens</tp:taxon-name></italic> Brunke (<bold>G</bold>). a – central protuberance, b – posterior protuberance, c – posterior ocular puncture, d – oculomarginal punctures, e – anterior ocular puncture, f – medial frontoclypeal puncture. Scale bars = 1 mm (<bold>A–F</bold>), 0.5 mm (<bold>G</bold>).</p></caption><graphic xmlns:xlink="http://www.w3.org/1999/xlink" xlink:href="zookeys-423-001-g006.jpg" position="float" orientation="portrait" xlink:type="simple"/></fig><fig id="F11" position="float" orientation="portrait"><label>Figure 11.</label><caption><p>Ventral prothorax: <italic><tp:taxon-name>Bolitogyrus costaricensis</tp:taxon-name></italic> (Wendeler), male (<bold>A</bold>); <italic><tp:taxon-name>Bolitogyrus sallei</tp:taxon-name></italic> (Kraatz), male (close-up of procoxae) (<bold>B</bold>); <italic><tp:taxon-name>Bolitogyrus newtoni</tp:taxon-name></italic> Brunke, male (<bold>C</bold>). Mesotibia: <italic><tp:taxon-name>Bolitogyrus fulgidus</tp:taxon-name></italic> (Sharp) (<bold>D</bold>); <italic><tp:taxon-name>Bolitogyrus marquezi</tp:taxon-name></italic> Brunke (<bold>E</bold>). Metatibia: <italic><tp:taxon-name>Bolitogyrus fulgidus</tp:taxon-name></italic> (Sharp) (<bold>F</bold>). Metafemur: <italic><tp:taxon-name>Bolitogyrus bullatus</tp:taxon-name></italic> (Sharp) (<bold>G</bold>); <italic><tp:taxon-name>Bolitogyrus apicofasciatus</tp:taxon-name></italic> Brunke (<bold>H</bold>). sp. – spine, set. – seta. Scale bars = 1 mm.</p></caption><graphic xmlns:xlink="http://www.w3.org/1999/xlink" xlink:href="zookeys-423-001-g011.jpg" position="float" orientation="portrait" xlink:type="simple"/></fig><fig id="F14" position="float" orientation="portrait"><label>Figure 14.</label><caption><p>Abdomen, dorsal: <italic><tp:taxon-name>Bolitogyrus bullatus</tp:taxon-name></italic> (Sharp) (<bold>A</bold>); <italic><tp:taxon-name>Bolitogyrus apicofasciatus</tp:taxon-name></italic> Brunke (<bold>B</bold>); <italic><tp:taxon-name>Bolitogyrus divisus</tp:taxon-name></italic> Brunke (<bold>C</bold>); <italic><tp:taxon-name>Bolitogyrus falini</tp:taxon-name></italic> Brunke (<bold>D</bold>). Abdomen ventral: <italic><tp:taxon-name>Bolitogyrus bufo</tp:taxon-name></italic> Brunke (<bold>E</bold>); <italic><tp:taxon-name>Bolitogyrus thomasi</tp:taxon-name></italic> (<bold>F</bold>). Scale bars = 1 mm.</p></caption><graphic xmlns:xlink="http://www.w3.org/1999/xlink" xlink:href="zookeys-423-001-g014.jpg" position="float" orientation="portrait" xlink:type="simple"/></fig><fig id="F18" position="float" orientation="portrait"><label>Figure 18.</label><caption><p>Aedeagus, parameral view (<bold>A, F, I, J</bold>), apex with internal sclerites (<bold>B, C</bold>). Aedeagus, lateral view (<bold>D, G, K, L</bold>). Underside of parameral lobe, with peg setae (<bold>E, H, M, N</bold>). <italic><tp:taxon-name>Bolitogyrus viridescens</tp:taxon-name></italic> Brunke (<bold>A–E</bold>); <italic><tp:taxon-name>Bolitogyrus apicofasciatus</tp:taxon-name></italic> Brunke (<bold>F–H</bold>); <italic><tp:taxon-name>Bolitogyrus bullatus</tp:taxon-name></italic> (<bold>I–N</bold>). Scale bar = 0.5 mm (<bold>A–D, F, G, I–L</bold>), 0.1 mm (<bold>E, H, M, N</bold>).</p></caption><graphic xmlns:xlink="http://www.w3.org/1999/xlink" xlink:href="zookeys-423-001-g018.jpg" position="float" orientation="portrait" xlink:type="simple"/></fig><fig id="F23" position="float" orientation="portrait"><label>Figure 23.</label><caption><p>Male sternite IX. <italic><tp:taxon-name>Bolitogyrus buphthalmus</tp:taxon-name></italic> (Erichson) (<bold>A</bold>); <italic><tp:taxon-name>Bolitogyrus costaricensis</tp:taxon-name></italic> Wendeler (<bold>B</bold>); <italic><tp:taxon-name>Bolitogyrus pulchrus</tp:taxon-name></italic> Brunke (<bold>C</bold>); <italic><tp:taxon-name>Bolitogyrus sallei</tp:taxon-name></italic> (Kraatz) (<bold>D</bold>); <italic><tp:taxon-name>Bolitogyrus salvini</tp:taxon-name></italic> (Sharp) (<bold>E–F</bold>), lectotype (<bold>E</bold>), ‘morphotype III’ (<bold>F</bold>); <italic><tp:taxon-name>Bolitogyrus bechyneorum</tp:taxon-name></italic> (Scheerpeltz) (<bold>G</bold>); <italic><tp:taxon-name>Bolitogyrus newtoni</tp:taxon-name></italic> Brunke (<bold>H</bold>); <italic><tp:taxon-name>Bolitogyrus marquezi</tp:taxon-name></italic> Brunke (<bold>I</bold>); <italic><tp:taxon-name>Bolitogyrus strigifrons</tp:taxon-name></italic> (Wendeler) (<bold>J</bold>); <italic><tp:taxon-name>Bolitogyrus silex</tp:taxon-name></italic> Brunke (<bold>K</bold>); <italic><tp:taxon-name>Bolitogyrus viridescens</tp:taxon-name></italic> Brunke (<bold>L</bold>); <italic><tp:taxon-name>Bolitogyrus bullatus</tp:taxon-name></italic> (Sharp) (<bold>M</bold>); <italic><tp:taxon-name>Bolitogyrus ashei</tp:taxon-name></italic> Brunke (<bold>N</bold>); <italic><tp:taxon-name>Bolitogyrus apicofasciatus</tp:taxon-name></italic> Brunke (<bold>O</bold>). Scale bar = 0.5 mm.</p></caption><graphic xmlns:xlink="http://www.w3.org/1999/xlink" xlink:href="zookeys-423-001-g023.jpg" position="float" orientation="portrait" xlink:type="simple"/></fig><fig id="F26" position="float" orientation="portrait"><label>Figure 26.</label><caption><p>Female tergite X. <italic><tp:taxon-name>Bolitogyrus salvini</tp:taxon-name></italic> (Sharp) (<bold>A–C</bold>), paralectotype (<bold>A</bold>), ‘morphotype II’ (<bold>B</bold>), ‘morphotype III’ (<bold>C</bold>); <italic><tp:taxon-name>Bolitogyrus pulchrus</tp:taxon-name></italic> Brunke (<bold>D</bold>); <italic><tp:taxon-name>Bolitogyrus fulgidus</tp:taxon-name></italic> (Sharp) (<bold>E–F</bold>), holotype (<bold>E</bold>), ‘dark Pacific morphotype’ (<bold>F</bold>); <italic><tp:taxon-name>Bolitogyrus marquezi</tp:taxon-name></italic> Brunke (<bold>G</bold>); <italic><tp:taxon-name>Bolitogyrus silex</tp:taxon-name></italic> Brunke (<bold>H</bold>); <italic><tp:taxon-name>Bolitogyrus viridescens</tp:taxon-name></italic> Brunke (<bold>I</bold>); <italic><tp:taxon-name>Bolitogyrus bullatus</tp:taxon-name></italic> (Sharp) (<bold>J</bold>); <italic><tp:taxon-name>Bolitogyrus ashei</tp:taxon-name></italic> Brunke (<bold>K</bold>); <italic><tp:taxon-name>Bolitogyrus apicofasciatus</tp:taxon-name></italic> Brunke (<bold>L</bold>). Scale bar = 0.5 mm.</p></caption><graphic xmlns:xlink="http://www.w3.org/1999/xlink" xlink:href="zookeys-423-001-g026.jpg" position="float" orientation="portrait" xlink:type="simple"/></fig><fig id="F30" position="float" orientation="portrait"><label>Figure 30.</label><caption><p>Distribution of: <italic><tp:taxon-name>Bolitogyrus salvini</tp:taxon-name></italic> (Sharp) morphotypes (<bold>A</bold>); <italic><tp:taxon-name>Bolitogyrus apicofasciatus</tp:taxon-name></italic> Brunke and <italic><tp:taxon-name>Bolitogyrus bullatus</tp:taxon-name></italic> (Sharp) (<bold>B</bold>); <italic><tp:taxon-name>Bolitogyrus pseudotortifolius</tp:taxon-name></italic> Brunke and <italic><tp:taxon-name>Bolitogyrus tortifolius</tp:taxon-name></italic> Brunke (<bold>C</bold>); <italic><tp:taxon-name>Bolitogyrus brevistellus</tp:taxon-name></italic> Brunke, <italic><tp:taxon-name>Bolitogyrus bufo</tp:taxon-name></italic> Brunke, <italic><tp:taxon-name>Bolitogyrus gracilis</tp:taxon-name></italic> Brunke, <italic><tp:taxon-name>Bolitogyrus longistellus</tp:taxon-name></italic> Brunke and <italic><tp:taxon-name>Bolitogyrus thomasi</tp:taxon-name></italic> Brunke (<bold>D</bold>).</p></caption><graphic xmlns:xlink="http://www.w3.org/1999/xlink" xlink:href="zookeys-423-001-g030.jpg" position="float" orientation="portrait" xlink:type="simple"/></fig></tp:treatment-sec></tp:taxon-treatment>
