# Supplementary material for: A revision of the Neotropical species of Bolitogyrus Chevrolat, a geographically disjunct lineage of Staphylinini (Coleoptera, Staphylinidae)
Source: Zookeys. 2014 Jul 7;(423):1–113. doi: 10.3897/zookeys.423.7536 (PMC4106094; doi:10.3897/zookeys.423.7536)
Supplement: XML Treatment for Bolitogyrus ashei [file zookeys.423.7536-treatment14.xml]

<!DOCTYPE tp:taxon-treatment
  PUBLIC "-//TaxonX//DTD Taxonomic Treatment Publishing DTD v0 20100105//EN" "tax-treatment-NSO.dtd">
<tp:taxon-treatment xmlns:tp="http://www.plazi.org/taxpub"><tp:treatment-meta><kwd-group><label>Taxon classification</label><kwd><named-content content-type="kingdom">Animalia</named-content></kwd><kwd><named-content content-type="order">Coleoptera</named-content></kwd><kwd><named-content content-type="family">Staphylinidae</named-content></kwd></kwd-group><mixed-citation publication-type="journal"><person-group><name><surname>Brunke</surname><given-names>Adam J.</given-names></name><name><surname>Solodovnikov</surname><given-names>Alexey</given-names></name></person-group><article-title>A revision of the Neotropical species of <italic>Bolitogyrus</italic> Chevrolat, a geographically disjunct lineage of Staphylinini (Coleoptera, Staphylinidae)</article-title><source>Zookeys</source><day>7</day><month>7</month><year>2014</year><volume>2014</volume><issue>423</issue><fpage>1</fpage><lpage>113</lpage><pub-id pub-id-type="doi">10.3897/zookeys.423.7536</pub-id></mixed-citation></tp:treatment-meta><tp:nomenclature><tp:taxon-name>
                                <tp:taxon-name-part taxon-name-part-type="genus">Bolitogyrus</tp:taxon-name-part>
                                <tp:taxon-name-part taxon-name-part-type="species">ashei</tp:taxon-name-part>
                                <object-id xmlns:xlink="http://www.w3.org/1999/xlink" content-type="zoobank" xlink:type="simple">http://zoobank.org/ADACDCC2-FD1B-4D62-9526-C99E5AB03574</object-id>
                            </tp:taxon-name><tp:taxon-authority>Brunke</tp:taxon-authority><tp:taxon-status xmlns:xlink="http://www.w3.org/1999/xlink" xlink:type="simple">sp. n.</tp:taxon-status><xref ref-type="fig" rid="F1">Figs 1E</xref><xref ref-type="fig" rid="F6">, 6E</xref><xref ref-type="fig" rid="F12">, 12B</xref><xref ref-type="fig" rid="F19">, 19A–C</xref><xref ref-type="fig" rid="F23">, 23N</xref><xref ref-type="fig" rid="F26">, 26K</xref><xref ref-type="fig" rid="F29">, 29C (map)</xref></tp:nomenclature><tp:treatment-sec sec-type="Type locality"><title>Type locality.</title><p>COSTA RICA: Cartago, Tapantí National Park</p></tp:treatment-sec><tp:treatment-sec sec-type="Type material"><title>Type material.</title><p><bold>Holotype</bold> ♂ (SEMC): Costa Rica, Cartago, P.N. Tapanti, 1150 m, <named-content xmlns:xlink="http://www.w3.org/1999/xlink" content-type="dwc:verbatimCoordinates" xlink:type="simple">9°45'41"N, 83°47'5"W</named-content> [sic!] [W], 18 JUL 2000, J. Ashe, R. Brooks, Z. Falin, CR1ABF00 165, ex: fogging fungus covered log [white printed label] / SM0203484 [white barcode label] / Holotype, <italic><tp:taxon-name>Bolitogyrus ashei</tp:taxon-name></italic> Brunke, sp. n. [red printed label].</p><p><bold>Material excluded from type series.</bold> <bold>COSTA RICA:</bold> <italic>Heredia</italic>, 16 km SSE La Virgen, 1050–1150 m, ex. malaise, 21.II to 9.III.2001, ALAS-INBIO, 11/M/13/033, 1 ♀ (PTC).</p></tp:treatment-sec><tp:treatment-sec sec-type="Diagnosis"><title>Diagnosis.</title><p>Within the Bullatus Lineage: easily distinguished by the brightly colored, metallic purple to green elytra and completely orange-red abdomen (<xref ref-type="fig" rid="F1">Fig. 1E</xref>).</p></tp:treatment-sec><tp:treatment-sec sec-type="Description"><title>Description.</title><p>Measurements ♂ (n=1): HW/HL 1.64; PW/PL 1.45; EW/EL 1.26; ESut/PL 0.83; PW/HW 1.17; forebody length 4.3 mm.</p><p>Measurements ♀ (n=1): HW/HL 1.55; PW/PL 1.48; EW/EL 1.16; ESut/PL 1.00; PW/HW 1.03; forebody length 4.8 mm.</p><p>Coloration: Head dark dorsally with metallic green reflection, with orange-red base, ventral surface dark reddish, or head completely orange-red; pronotum completely orange-red, scutellum orange-red contrasting with darker elytra that has a metallic bluish-green or purple reflection, ventral surface of pterothorax reddish, abdomen completely orange-red, maxillary and labial palpi pale reddish-brown, segment II of maxillary palpi darkened apically or not, segment III darkened, antennomeres I–VI pale reddish-brown, III–V darkened apically, VII–XI dark brown; procoxa entirely pale, orange and slightly darker than profemur (male) or yellow, concolorous with profemur (female), all femora darkened dorsally, pro- and mesofemur with dark apical band, metafemur with long apical dark band, completely reaching apex (male) or nearly so (female), tibia completely dark brown, contrasting with light yellow-brown tarsus.</p><p>Head with median frontal impression present as shallow, ‘X’ shaped impression contiguous with anterior margin of central protuberance; frons relatively smooth, glossy with several coarse, asetose punctures; disc with relatively weak central protuberance, poorly defined, especially posteriad, central protuberance smooth, glossy with several, sparsely distributed, fine asetose punctures; base of head with weakly pronounced posterior protuberances, surface with scattered, fine asetose punctures; microsculpture absent dorsally except as well-developed, fine lines on temples.</p><p>Pronotum distinctly transverse; disc impunctate, lateral areas explanate (female) to deeply explanate (male), with shallow, asetose punctures; protuberance distinct in lateral <!--PageBreak-->view, less pronounced in female, with one puncture in dorsal row (i.e. only marginal puncture); scutellum with several poorly to well-impressed, usually contiguous punctures; elytra weakly transverse, suture slightly shorter to equal in length to pronotum at midline; surface without microsculpture, uneven, with protuberances; setose punctures with setae relatively long and erect, distinct from overall surface sculpture in lateral view.</p><p>Abdominal tergites with sparse, long and black setae, III–VI impressed at base; disc of tergites III–VI impunctate medially, this area becoming smaller on successive tergites; sternites III–V with basal transverse line sharply projected posteriad at middle; abdominal sternites with fine, poorly defined microsculpture, interspaces about as wide as lines or narrower.</p><p>Median lobe in lateral view curved slightly ventrad, constricted in apical third, apical portion subparallel to broadly rounded apex (<xref ref-type="fig" rid="F19">Fig. 19B</xref>); median lobe in parameral view subparallel, with strongly asymmetrical apical portion, minutely notched at broad, truncate apex (<xref ref-type="fig" rid="F19">Fig. 19A</xref>); paramere in parameral view slightly divided apically and with median suture, strongly constricted at midlength and dilated in strongly asymmetrical, apical portion (<xref ref-type="fig" rid="F19">Fig. 19A</xref>); paramere slightly longer than median lobe; peg setae arranged in a pair of lateral, elongate, but dissimilar groups, generally becoming wider at base and at apex (<xref ref-type="fig" rid="F19">Fig. 19C</xref>). Male sternite VII shallowly but distinctly emarginate, with glabrous area apicomedially, this area not flattened; male sternite VIII with transverse basal line complete, with shallowly emarginate apex, impressed and glabrous in small triangular area near emargination; male sternite IX distinctly asymmetrical at base, with relatively shallow but distinct emargination at apex (<xref ref-type="fig" rid="F23">Fig. 23N</xref>).</p><p>Female tergite broad with truncate, barely concave apex, short and about half as long as laterotergal sclerites (<xref ref-type="fig" rid="F26">Fig. 26K</xref>); female laterotergal sclerites slightly expanded at base and overlapping with tergite X (<xref ref-type="fig" rid="F26">Fig. 26K</xref>).</p></tp:treatment-sec><tp:treatment-sec sec-type="Distribution"><title>Distribution.</title><p><xref ref-type="fig" rid="F29">Figure 29C</xref>. Known from Cartago and Heredia state in Costa Rica.</p></tp:treatment-sec><tp:treatment-sec sec-type="Bionomics"><title>Bionomics.</title><p>The male holotype was fogged from a fungus-covered log in July, at 1150 m and the female specimen was collected in a Malaise trap during February-March at a similar elevation.</p></tp:treatment-sec><tp:treatment-sec sec-type="Etymology"><title>Etymology.</title><p>It is our pleasure to dedicate one of the most spectacular species of <italic><tp:taxon-name>Bolitogyrus</tp:taxon-name></italic> to the late Dr. James Stephen (“Steve”) Ashe (1947–2005). The <italic><tp:taxon-name>Bolitogyrus</tp:taxon-name></italic> material from the University of Kansas (SEMC) insect collection has proven critical to the present revision, and Steve was the driving force behind and co-collector of the majority of these specimens. His passion for <tp:taxon-name>Staphylinidae</tp:taxon-name>, including <italic><tp:taxon-name>Bolitogyrus</tp:taxon-name></italic> is remembered in <xref ref-type="bibr" rid="B23">Lingafelter et al. (2006)</xref>.</p></tp:treatment-sec><tp:treatment-sec sec-type="Comments"><title>Comments.</title><p><italic><tp:taxon-name>Bolitogyrus ashei</tp:taxon-name></italic> cannot be confused with any other member of the Bullatus Lineage. The female specimen was not included in the type series as it differs in coloration (completely orange head, purple elytra) and was collected on the Caribbean side of the continental divide in Costa Rica. As both specimens were collected at relatively low elevations (1050-1150 m), they may each represent allopatric species on either side of the continental divide. Additional specimens, especially males, are needed to re-evaluate this hypothesis.</p><!--PageBreak--></tp:treatment-sec><tp:treatment-sec><!--Section generated to contain objects referenced in tp:taxon-treatment.--><fig id="F1" position="float" orientation="portrait"><label>Figure 1.</label><caption><p>Dorsal habitus of <italic><tp:taxon-name>Bolitogyrus buphthalmus</tp:taxon-name></italic> (Erichson) (<bold>A</bold>), <italic><tp:taxon-name>Bolitogyrus fulgidus</tp:taxon-name></italic> (Sharp) (<bold>B</bold>), <italic><tp:taxon-name>Bolitogyrus pulchrus</tp:taxon-name></italic> Brunke (<bold>C</bold>), <italic><tp:taxon-name>Bolitogyrus bullatus</tp:taxon-name></italic> (Sharp) (<bold>D</bold>), <italic><tp:taxon-name>Bolitogyrus ashei</tp:taxon-name></italic> Brunke (<bold>E</bold>) and <italic><tp:taxon-name>Bolitogyrus tortifolius</tp:taxon-name></italic> Brunke (<bold>F</bold>). Scale bars = 2 mm.</p></caption><graphic xmlns:xlink="http://www.w3.org/1999/xlink" xlink:href="zookeys-423-001-g001.jpg" position="float" orientation="portrait" xlink:type="simple"/></fig><fig id="F6" position="float" orientation="portrait"><label>Figure 6.</label><caption><p>Head, dorsal view: <italic><tp:taxon-name>Bolitogyrus silex</tp:taxon-name></italic> Brunke (<bold>A</bold>); <italic><tp:taxon-name>Bolitogyrus costaricensis</tp:taxon-name></italic> (Wendeler) (<bold>B</bold>); <italic><tp:taxon-name>Bolitogyrus bullatus</tp:taxon-name></italic> (Sharp) (<bold>C</bold>); <italic><tp:taxon-name>Bolitogyrus apicofasciatus</tp:taxon-name></italic> Brunke (<bold>D</bold>); <italic><tp:taxon-name>Bolitogyrus ashei</tp:taxon-name></italic> Brunke (<bold>E</bold>); <italic><tp:taxon-name>Bolitogyrus strigifrons</tp:taxon-name></italic> (Wendeler) (<bold>F</bold>); <italic><tp:taxon-name>Bolitogyrus viridescens</tp:taxon-name></italic> Brunke (<bold>G</bold>). a – central protuberance, b – posterior protuberance, c – posterior ocular puncture, d – oculomarginal punctures, e – anterior ocular puncture, f – medial frontoclypeal puncture. Scale bars = 1 mm (<bold>A–F</bold>), 0.5 mm (<bold>G</bold>).</p></caption><graphic xmlns:xlink="http://www.w3.org/1999/xlink" xlink:href="zookeys-423-001-g006.jpg" position="float" orientation="portrait" xlink:type="simple"/></fig><fig id="F12" position="float" orientation="portrait"><label>Figure 12.</label><caption><p>Abdomen, dorsal: <italic><tp:taxon-name>Bolitogyrus pictus</tp:taxon-name></italic> Smetana &amp; Zheng (<bold>A</bold>); <italic><tp:taxon-name>Bolitogyrus ashei</tp:taxon-name></italic> Brunke (<bold>B</bold>); <italic><tp:taxon-name>Bolitogyrus costaricensis</tp:taxon-name></italic> (Wendeler) (<bold>C</bold>); <italic><tp:taxon-name>Bolitogyrus fulgidus</tp:taxon-name></italic> (Sharp) (<bold>D–E</bold>); <italic><tp:taxon-name>Bolitogyrus marquezi</tp:taxon-name></italic> Brunke (<bold>F</bold>). Scale bars = 1 mm.</p></caption><graphic xmlns:xlink="http://www.w3.org/1999/xlink" xlink:href="zookeys-423-001-g012.jpg" position="float" orientation="portrait" xlink:type="simple"/></fig><fig id="F19" position="float" orientation="portrait"><label>Figure 19.</label><caption><p>Aedeagus, parameral view (<bold>A, D, G, K</bold>). Aedeagus, lateral view (<bold>B, E, H, I, L</bold>). Underside of parameral lobe, with peg setae (<bold>C, F, J, M</bold>). <italic><tp:taxon-name>Bolitogyrus ashei</tp:taxon-name></italic> Brunke (<bold>A–C</bold>); <italic><tp:taxon-name>Bolitogyrus tortifolius</tp:taxon-name></italic> Brunke (<bold>D–F</bold>); <italic><tp:taxon-name>Bolitogyrus pseudotortifolius</tp:taxon-name></italic> (<bold>G–J</bold>); <italic><tp:taxon-name>Bolitogyrus inexspectatus</tp:taxon-name></italic> Brunke (<bold>K–M</bold>). Scale bar = 0.5 mm (<bold>A, B, D, E, G, H, I, K, L</bold>), 0.1 mm (<bold>C, F, J, M</bold>).</p></caption><graphic xmlns:xlink="http://www.w3.org/1999/xlink" xlink:href="zookeys-423-001-g019.jpg" position="float" orientation="portrait" xlink:type="simple"/></fig><fig id="F23" position="float" orientation="portrait"><label>Figure 23.</label><caption><p>Male sternite IX. <italic><tp:taxon-name>Bolitogyrus buphthalmus</tp:taxon-name></italic> (Erichson) (<bold>A</bold>); <italic><tp:taxon-name>Bolitogyrus costaricensis</tp:taxon-name></italic> Wendeler (<bold>B</bold>); <italic><tp:taxon-name>Bolitogyrus pulchrus</tp:taxon-name></italic> Brunke (<bold>C</bold>); <italic><tp:taxon-name>Bolitogyrus sallei</tp:taxon-name></italic> (Kraatz) (<bold>D</bold>); <italic><tp:taxon-name>Bolitogyrus salvini</tp:taxon-name></italic> (Sharp) (<bold>E–F</bold>), lectotype (<bold>E</bold>), ‘morphotype III’ (<bold>F</bold>); <italic><tp:taxon-name>Bolitogyrus bechyneorum</tp:taxon-name></italic> (Scheerpeltz) (<bold>G</bold>); <italic><tp:taxon-name>Bolitogyrus newtoni</tp:taxon-name></italic> Brunke (<bold>H</bold>); <italic><tp:taxon-name>Bolitogyrus marquezi</tp:taxon-name></italic> Brunke (<bold>I</bold>); <italic><tp:taxon-name>Bolitogyrus strigifrons</tp:taxon-name></italic> (Wendeler) (<bold>J</bold>); <italic><tp:taxon-name>Bolitogyrus silex</tp:taxon-name></italic> Brunke (<bold>K</bold>); <italic><tp:taxon-name>Bolitogyrus viridescens</tp:taxon-name></italic> Brunke (<bold>L</bold>); <italic><tp:taxon-name>Bolitogyrus bullatus</tp:taxon-name></italic> (Sharp) (<bold>M</bold>); <italic><tp:taxon-name>Bolitogyrus ashei</tp:taxon-name></italic> Brunke (<bold>N</bold>); <italic><tp:taxon-name>Bolitogyrus apicofasciatus</tp:taxon-name></italic> Brunke (<bold>O</bold>). Scale bar = 0.5 mm.</p></caption><graphic xmlns:xlink="http://www.w3.org/1999/xlink" xlink:href="zookeys-423-001-g023.jpg" position="float" orientation="portrait" xlink:type="simple"/></fig><fig id="F26" position="float" orientation="portrait"><label>Figure 26.</label><caption><p>Female tergite X. <italic><tp:taxon-name>Bolitogyrus salvini</tp:taxon-name></italic> (Sharp) (<bold>A–C</bold>), paralectotype (<bold>A</bold>), ‘morphotype II’ (<bold>B</bold>), ‘morphotype III’ (<bold>C</bold>); <italic><tp:taxon-name>Bolitogyrus pulchrus</tp:taxon-name></italic> Brunke (<bold>D</bold>); <italic><tp:taxon-name>Bolitogyrus fulgidus</tp:taxon-name></italic> (Sharp) (<bold>E–F</bold>), holotype (<bold>E</bold>), ‘dark Pacific morphotype’ (<bold>F</bold>); <italic><tp:taxon-name>Bolitogyrus marquezi</tp:taxon-name></italic> Brunke (<bold>G</bold>); <italic><tp:taxon-name>Bolitogyrus silex</tp:taxon-name></italic> Brunke (<bold>H</bold>); <italic><tp:taxon-name>Bolitogyrus viridescens</tp:taxon-name></italic> Brunke (<bold>I</bold>); <italic><tp:taxon-name>Bolitogyrus bullatus</tp:taxon-name></italic> (Sharp) (<bold>J</bold>); <italic><tp:taxon-name>Bolitogyrus ashei</tp:taxon-name></italic> Brunke (<bold>K</bold>); <italic><tp:taxon-name>Bolitogyrus apicofasciatus</tp:taxon-name></italic> Brunke (<bold>L</bold>). Scale bar = 0.5 mm.</p></caption><graphic xmlns:xlink="http://www.w3.org/1999/xlink" xlink:href="zookeys-423-001-g026.jpg" position="float" orientation="portrait" xlink:type="simple"/></fig><fig id="F29" position="float" orientation="portrait"><label>Figure 29.</label><caption><p>Distribution of: <italic><tp:taxon-name>Bolitogyrus buphthalmus</tp:taxon-name></italic> (Erichson) and <italic><tp:taxon-name>Bolitogyrus costaricensis</tp:taxon-name></italic> (Wendeler) (<bold>A</bold>); <italic><tp:taxon-name>Bolitogyrus costaricensis</tp:taxon-name></italic> and <italic><tp:taxon-name>Bolitogyrus erythrurus</tp:taxon-name></italic> (Kraatz) (<bold>B</bold>); <italic><tp:taxon-name>Bolitogyrus ashei</tp:taxon-name></italic> Brunke, <italic><tp:taxon-name>Bolitogyrus fulgidus</tp:taxon-name></italic> (Sharp) and <italic><tp:taxon-name>Bolitogyrus pulchrus</tp:taxon-name></italic> Brunke (<bold>C</bold>); <italic><tp:taxon-name>Bolitogyrus bechyneorum</tp:taxon-name></italic> (Scheerpeltz) and <italic><tp:taxon-name>Bolitogyrus sallei</tp:taxon-name></italic> (Kraatz) (<bold>D</bold>).</p></caption><graphic xmlns:xlink="http://www.w3.org/1999/xlink" xlink:href="zookeys-423-001-g029.jpg" position="float" orientation="portrait" xlink:type="simple"/></fig></tp:treatment-sec><ref-list><ref id="B23"><mixed-citation xmlns:xlink="http://www.w3.org/1999/xlink" xlink:type="simple"><person-group><name name-style="western"><surname>Lingafelter</surname><given-names>S</given-names></name><name name-style="western"><surname>Anderson</surname><given-names>R</given-names></name><name name-style="western"><surname>Timm</surname><given-names>R</given-names></name><name name-style="western"><surname>Falin</surname><given-names>Z</given-names></name><name name-style="western"><surname>Jameson</surname><given-names>M</given-names></name><name name-style="western"><surname>Newton</surname><given-names>AF</given-names></name><name name-style="western"><surname>Ball</surname><given-names>G</given-names></name><name name-style="western"><surname>Ahn</surname><given-names>KJ</given-names></name><name name-style="western"><surname>Leschen</surname><given-names>R</given-names></name></person-group> (<year>2006</year>) <article-title>In memoriam, James Stephen “Steve” Ashe (1947–2005). [obituary].</article-title><source>The Coleopterists Bulletin</source><volume>60</volume>: <fpage>1</fpage>–<lpage>12</lpage>. doi: <ext-link ext-link-type="doi" xlink:href="10.1649/889.1" xlink:type="simple">10.1649/889.1</ext-link></mixed-citation></ref></ref-list></tp:taxon-treatment>
