# Supplementary material for: A revision of the Neotropical species of Bolitogyrus Chevrolat, a geographically disjunct lineage of Staphylinini (Coleoptera, Staphylinidae)
Source: Zookeys. 2014 Jul 7;(423):1–113. doi: 10.3897/zookeys.423.7536 (PMC4106094; doi:10.3897/zookeys.423.7536)
Supplement: XML Treatment for Bolitogyrus tortifolius [file zookeys.423.7536-treatment15.xml]

<!DOCTYPE tp:taxon-treatment
  PUBLIC "-//TaxonX//DTD Taxonomic Treatment Publishing DTD v0 20100105//EN" "tax-treatment-NSO.dtd">
<tp:taxon-treatment xmlns:tp="http://www.plazi.org/taxpub"><tp:treatment-meta><kwd-group><label>Taxon classification</label><kwd><named-content content-type="kingdom">Animalia</named-content></kwd><kwd><named-content content-type="order">Coleoptera</named-content></kwd><kwd><named-content content-type="family">Staphylinidae</named-content></kwd></kwd-group><mixed-citation publication-type="journal"><person-group><name><surname>Brunke</surname><given-names>Adam J.</given-names></name><name><surname>Solodovnikov</surname><given-names>Alexey</given-names></name></person-group><article-title>A revision of the Neotropical species of <italic>Bolitogyrus</italic> Chevrolat, a geographically disjunct lineage of Staphylinini (Coleoptera, Staphylinidae)</article-title><source>Zookeys</source><day>7</day><month>7</month><year>2014</year><volume>2014</volume><issue>423</issue><fpage>1</fpage><lpage>113</lpage><pub-id pub-id-type="doi">10.3897/zookeys.423.7536</pub-id></mixed-citation></tp:treatment-meta><tp:nomenclature><tp:taxon-name>
                                <tp:taxon-name-part taxon-name-part-type="genus">Bolitogyrus</tp:taxon-name-part>
                                <tp:taxon-name-part taxon-name-part-type="species">tortifolius</tp:taxon-name-part>
                                <object-id xmlns:xlink="http://www.w3.org/1999/xlink" content-type="zoobank" xlink:type="simple">http://zoobank.org/F4C2373C-AA8D-47B4-83B4-CB99E9BC544B</object-id>
                            </tp:taxon-name><tp:taxon-authority>Brunke</tp:taxon-authority><tp:taxon-status xmlns:xlink="http://www.w3.org/1999/xlink" xlink:type="simple">sp. n.</tp:taxon-status><xref ref-type="fig" rid="F1">Figs 1F</xref><xref ref-type="fig" rid="F7">, 7C</xref><xref ref-type="fig" rid="F10">, 10C</xref><xref ref-type="fig" rid="F19">, 19D–F</xref><xref ref-type="fig" rid="F24">, 24A</xref><xref ref-type="fig" rid="F27">, 27A</xref><xref ref-type="fig" rid="F30">, 30C (map)</xref></tp:nomenclature><tp:treatment-sec sec-type="Type locality"><title>Type locality.</title><p>Costa Rica, Puntarenas, Monteverde.</p></tp:treatment-sec><tp:treatment-sec sec-type="Type material"><title>Type material.</title><p><bold>Holotype</bold> ♂ (SEMC): COSTA RICA: Puntarenas, Monteverde, 29-31 June 1992, M.L. Jameson, ex. flight intercept trap [white printed label] / SM0038007 [white barcode label] / Holotype, <italic><tp:taxon-name>Bolitogyrus tortifolius</tp:taxon-name></italic> Brunke, sp. n. [red printed label].</p><p><bold>Paratypes</bold> (5 ♂ 1 ♀, SEMC, ZMUC): COSTA RICA: <italic>Puntarenas</italic>, Monteverde, 1540 m, ‘ex. <italic><tp:taxon-name>Crepidotus</tp:taxon-name></italic> (white)’, 6.V.1989, J. Ashe, R. Leschen, R. Brooks, #107, SM0038004, 1 ♂ (SEMC); Monteverde, Cerro Amigos, 1520-1550 m, 6.V.1989, exp. #014, J. Ashe, R. Brooks, R. Leschen, SM0038010, 1 ♂ (SEMC); Monte Verde, 1520 m, exped. flight intercept trap, 21.V.1989, J. Ashe, R. Brooks, R. Leschen, exped. #316, SM0038009, 1 ♂ (SEMC); Monteverde, 1610 m, ex. flight intercept trap, 29.VI.1990, S.E. Roberts, SM0038012, 1 ♂ (SEMC); Monteverde, 1520 m, ex. flight intercept trap, 11.V.1989, J. Ashe, R. Brooks, R. Leschen, exped. #111, SM0038011, 1 ♀ (SEMC); Monteverde Biological Station, <named-content xmlns:xlink="http://www.w3.org/1999/xlink" content-type="dwc:verbatimCoordinates" xlink:type="simple">10°19.672'N, 84°49.141'W</named-content>, 1515 m, cloud forest, ex. flight intercept trap, 10 to 17.VI.2001, S. &amp; J. Peck, 01-10, CR1P01002, SM0551690, 1 ♂ (ZMUC).</p></tp:treatment-sec><tp:treatment-sec sec-type="Diagnosis"><title>Diagnosis.</title><p>Within the Bullatus Lineage: two punctures in dorsal row of pronotum (<xref ref-type="fig" rid="F7">Fig. 7C</xref>); dark abdominal segment VIII; humerus with pale marking distinctly narrower than half the distance between scutellum and humeral angle (<xref ref-type="fig" rid="F10">Fig. 10C</xref>); median lobe in lateral view slightly recurved dorsad, usually with a sharp angle at the place of recurvature (<xref ref-type="fig" rid="F19">Fig. 19E</xref>).</p></tp:treatment-sec><tp:treatment-sec sec-type="Description"><title>Description.</title><p>Measurements ♂ (n=5): HW/HL 1.70–1.83; PW/PL 1.56–1.67; EW/EL 1.19–1.27; ESut/PL 0.91–1.00; PW/HW 1.03–1.06; forebody length 3.6–3.8 mm.</p><p>Measurements ♀ (n=1): HW/HL 1.68; PW/PL 1.61; EW/EL 1.29; ESut/PL 1.00; PW/HW 1.00; forebody length 3.9 mm.</p><p>Coloration: Body dark brown, frons with faint green-blue metallic reflection, pronotum with faint bronze metallic reflection; pronotum with lateral portions broadly paler, reddish-brown; elytra with contrasting, pale yellow to orange areas, humerus with pale crescent-shaped marking on disc, epipleuron broadly paler, usually with dark area in apical two thirds, apex of elytra broadly paler; dorsal abdomen with paratergites usually paler, tergite VII with pale, reddish-orange, semi-circular marking at apex; abdominal sternites III–V or III–VI with a pale, lateral spot at base and at apex; antennomeres I–V yellow-orange, VI–X brown to dark brown, XI distinctly paler, yellow, in some specimens antennomeres I and II slightly paler (yellow) than III–V; procoxa and profemur entirely pale, yellow, meso- and metacoxa darkened, metacoxa dark brown at base, meso- and metafemur with dark subapical band, tibia pale, yellow with darkened lateral face, tarsus pale, yellow brown.</p><!--PageBreak--><p>Head with median frontal impression present as a pair of subparallel lines forming the anterior margin of central protuberance; frons relatively smooth, glossy with several coarse, asetose punctures, rarely more heavily sculptured though never rugose; with central protuberance, protuberance smooth, glossy, with several sparsely distributed, asetose punctures; base of head with well-developed posterior protuberances, surface smooth, glossy, with a few coarse, asetose punctures; microsculpture absent dorsally except as broken lines on frons and well-developed, fine lines on temples.</p><p>Pronotum with disc smooth, glossy, without or with very few, finely impressed micropunctures; lateral areas with moderately impressed, irregular, asetose punctures, often contiguous; protuberance distinct to pronounced in lateral view, less developed but still distinct in female; with two punctures in dorsal row; scutellum with several coarse, contiguous, deeply impressed, asetose punctures; elytra weakly to slightly transverse, suture shorter to as long as pronotum at midlength; macrosetae of elytra relatively long and erect, distinct from overall surface sculpture in lateral view.</p><p>Abdominal tergites with sparse, long and golden setae, III–VI impressed at base; disc of tergites III–VI impunctate medially, this area becoming smaller on successive tergites; sternites III–V with basal transverse line sharply projected posteriad at middle; abdominal sternites with relatively coarse microsculpture, interspaces wider than lines.</p><p>Median lobe in lateral view recurved dorsad, sometimes with sharp angle at position of recurvature, apical portion narrowed at this position to acute apex (<xref ref-type="fig" rid="F19">Fig. 19E</xref>); median lobe in parameral view constricted near base, subparallel for most of its length and strongly, asymmetrically constricted into acute apex (<xref ref-type="fig" rid="F19">Fig. 19D</xref>); paramere longer than median lobe, not divided but with median suture; in parameral view, constricted at midlength and then broadly but asymmetrically dilated, narrowed at apex (<xref ref-type="fig" rid="F19">Fig. 19D</xref>); peg setae arranged in a pair of lateral, asymmetrical, longitudinal fields, with one field slightly broader at base relative to the other, about 7 peg setae across at the widest part of each field (<xref ref-type="fig" rid="F19">Fig. 19F</xref>). Male sternite VII shallowly but distinctly emarginate and with glabrous area apicomedially, this area not flattened; male sternite VIII with transverse basal line broken medially, with slightly emarginate apex, impressed and glabrous in triangular area near emargination; male sternite IX distinctly asymmetrical at base, with moderately deep and broad emargination at apex (<xref ref-type="fig" rid="F24">Fig. 24A</xref>).</p><p>Female tergite X broad, broadly rounded at obtuse apex, short, about half as long as laterotergal sclerites (<xref ref-type="fig" rid="F27">Fig. 27A</xref>); female laterotergal sclerites not expanded at base and not overlapping with tergite X (c.f. <xref ref-type="fig" rid="F26">Fig. 26K</xref>).</p></tp:treatment-sec><tp:treatment-sec sec-type="Distribution"><title>Distribution.</title><p><xref ref-type="fig" rid="F30">Figure 30C</xref>. Known only from Monteverde National Park but may occur elsewhere in the Tilarán Cordillera of Costa Rica.</p></tp:treatment-sec><tp:treatment-sec sec-type="Bionomics"><title>Bionomics.</title><p><italic><tp:taxon-name>Bolitogyrus tortifolius</tp:taxon-name></italic> has been collected in May and June, by FITs and on a white <italic><tp:taxon-name>Crepidotus</tp:taxon-name></italic> sp. fungus. Specimens have been found at elevations of 1515–1610 m.</p></tp:treatment-sec><tp:treatment-sec sec-type="Etymology"><title>Etymology.</title><p>The species epithet refers to the paramere of the aedeagus, which is similar to a curled leaf.</p></tp:treatment-sec><tp:treatment-sec sec-type="Comments"><title>Comments.</title><p>Among species of overlapping distribution, <!--PageBreak--><italic><tp:taxon-name>Bolitogyrus tortifolius</tp:taxon-name></italic> is most similar in habitus to <italic><tp:taxon-name>Bolitogyrus divisus</tp:taxon-name></italic> and <italic><tp:taxon-name>Bolitogyrus bullatus</tp:taxon-name></italic>. It can be easily distinguished by the pronotum with two punctures in the dorsal row. At present, the only male-associated female of <italic><tp:taxon-name>Bolitogyrus tortifolius</tp:taxon-name></italic> can be distinguished from females of <italic><tp:taxon-name>Bolitogyrus pseudotortifolius</tp:taxon-name></italic> by the shape of female tergite X, which is wider and more truncate at the apex than in the previous species.</p></tp:treatment-sec><tp:treatment-sec><!--Section generated to contain objects referenced in tp:taxon-treatment.--><fig id="F1" position="float" orientation="portrait"><label>Figure 1.</label><caption><p>Dorsal habitus of <italic><tp:taxon-name>Bolitogyrus buphthalmus</tp:taxon-name></italic> (Erichson) (<bold>A</bold>), <italic><tp:taxon-name>Bolitogyrus fulgidus</tp:taxon-name></italic> (Sharp) (<bold>B</bold>), <italic><tp:taxon-name>Bolitogyrus pulchrus</tp:taxon-name></italic> Brunke (<bold>C</bold>), <italic><tp:taxon-name>Bolitogyrus bullatus</tp:taxon-name></italic> (Sharp) (<bold>D</bold>), <italic><tp:taxon-name>Bolitogyrus ashei</tp:taxon-name></italic> Brunke (<bold>E</bold>) and <italic><tp:taxon-name>Bolitogyrus tortifolius</tp:taxon-name></italic> Brunke (<bold>F</bold>). Scale bars = 2 mm.</p></caption><graphic xmlns:xlink="http://www.w3.org/1999/xlink" xlink:href="zookeys-423-001-g001.jpg" position="float" orientation="portrait" xlink:type="simple"/></fig><fig id="F7" position="float" orientation="portrait"><label>Figure 7.</label><caption><p>Pronotum, dorsal: <italic><tp:taxon-name>Bolitogyrus pictus</tp:taxon-name></italic> Smetana &amp; Zheng (<bold>A</bold>); <italic><tp:taxon-name>Bolitogyrus fulgidus</tp:taxon-name></italic> (Sharp) (<bold>B</bold>); <italic><tp:taxon-name>Bolitogyrus tortifolius</tp:taxon-name></italic> Brunke (<bold>C</bold>); <italic><tp:taxon-name>Bolitogyrus divisus</tp:taxon-name></italic> Brunke (<bold>D</bold>). Pronotum, lateral: <italic><tp:taxon-name>Bolitogyrus costaricensis</tp:taxon-name></italic> (Wendeler), male (<bold>E</bold>), female (<bold>F</bold>); <italic><tp:taxon-name>Bolitogyrus divisus</tp:taxon-name></italic>, male (<bold>G</bold>), female (<bold>H</bold>). Scale bars = 1 mm.</p></caption><graphic xmlns:xlink="http://www.w3.org/1999/xlink" xlink:href="zookeys-423-001-g007.jpg" position="float" orientation="portrait" xlink:type="simple"/></fig><fig id="F10" position="float" orientation="portrait"><label>Figure 10.</label><caption><p>Elytra, humeral area: <italic><tp:taxon-name>Bolitogyrus fulgidus</tp:taxon-name></italic> (Sharp) (<bold>A</bold>); <italic><tp:taxon-name>Bolitogyrus salvini</tp:taxon-name></italic> (Sharp) (<bold>B</bold>); <italic><tp:taxon-name>Bolitogyrus tortifolius</tp:taxon-name></italic> Brunke (<bold>C</bold>); <italic><tp:taxon-name>Bolitogyrus inexspectatus</tp:taxon-name></italic> Brunke (<bold>D</bold>); <italic><tp:taxon-name>Bolitogyrus bullatus</tp:taxon-name></italic> (Sharp) (<bold>E</bold>); <italic><tp:taxon-name>Bolitogyrus viridescens</tp:taxon-name></italic> Brunke (<bold>F</bold>). s.e.r – subbasal elytral ridge. Scale bars = 1 mm.</p></caption><graphic xmlns:xlink="http://www.w3.org/1999/xlink" xlink:href="zookeys-423-001-g010.jpg" position="float" orientation="portrait" xlink:type="simple"/></fig><fig id="F19" position="float" orientation="portrait"><label>Figure 19.</label><caption><p>Aedeagus, parameral view (<bold>A, D, G, K</bold>). Aedeagus, lateral view (<bold>B, E, H, I, L</bold>). Underside of parameral lobe, with peg setae (<bold>C, F, J, M</bold>). <italic><tp:taxon-name>Bolitogyrus ashei</tp:taxon-name></italic> Brunke (<bold>A–C</bold>); <italic><tp:taxon-name>Bolitogyrus tortifolius</tp:taxon-name></italic> Brunke (<bold>D–F</bold>); <italic><tp:taxon-name>Bolitogyrus pseudotortifolius</tp:taxon-name></italic> (<bold>G–J</bold>); <italic><tp:taxon-name>Bolitogyrus inexspectatus</tp:taxon-name></italic> Brunke (<bold>K–M</bold>). Scale bar = 0.5 mm (<bold>A, B, D, E, G, H, I, K, L</bold>), 0.1 mm (<bold>C, F, J, M</bold>).</p></caption><graphic xmlns:xlink="http://www.w3.org/1999/xlink" xlink:href="zookeys-423-001-g019.jpg" position="float" orientation="portrait" xlink:type="simple"/></fig><fig id="F24" position="float" orientation="portrait"><label>Figure 24.</label><caption><p>Male sternite IX. <italic><tp:taxon-name>Bolitogyrus tortifolius</tp:taxon-name></italic> Brunke (<bold>A</bold>); <italic><tp:taxon-name>Bolitogyrus pseudotortifolius</tp:taxon-name></italic> Brunke (<bold>B</bold>); <italic><tp:taxon-name>Bolitogyrus divisus</tp:taxon-name></italic> Brunke (same as <italic><tp:taxon-name>Bolitogyrus falini</tp:taxon-name></italic> Brunke) (<bold>C</bold>); <italic><tp:taxon-name>Bolitogyrus inexspectatus</tp:taxon-name></italic> Brunke (<bold>D</bold>); <italic><tp:taxon-name>Bolitogyrus cornutus</tp:taxon-name></italic> Brunke (<bold>E</bold>); <italic><tp:taxon-name>Bolitogyrus brevistellus</tp:taxon-name></italic> Brunke (<bold>F</bold>); <italic><tp:taxon-name>Bolitogyrus bufo</tp:taxon-name></italic> Brunke (<bold>G</bold>); <italic><tp:taxon-name>Bolitogyrus cheungi</tp:taxon-name></italic> Brunke (<bold>H</bold>); <italic><tp:taxon-name>Bolitogyrus gracilis</tp:taxon-name></italic> Brunke (<bold>I</bold>); <italic><tp:taxon-name>Bolitogyrus longistellus</tp:taxon-name></italic> Brunke (<bold>J</bold>); <italic><tp:taxon-name>Bolitogyrus thomasi</tp:taxon-name></italic> Brunke (<bold>K</bold>). Scale bar = 0.5 mm.</p></caption><graphic xmlns:xlink="http://www.w3.org/1999/xlink" xlink:href="zookeys-423-001-g024.jpg" position="float" orientation="portrait" xlink:type="simple"/></fig><fig id="F27" position="float" orientation="portrait"><label>Figure 27.</label><caption><p>Female tergite X: <italic><tp:taxon-name>Bolitogyrus tortifolius</tp:taxon-name></italic> Brunke (<bold>A</bold>); <italic><tp:taxon-name>Bolitogyrus pseudotortifolius</tp:taxon-name></italic> Brunke (<bold>B</bold>); <italic><tp:taxon-name>Bolitogyrus divisus</tp:taxon-name></italic> Brunke (same as <italic><tp:taxon-name>Bolitogyrus falini</tp:taxon-name></italic> Brunke) (<bold>C</bold>); <italic><tp:taxon-name>Bolitogyrus cornutus</tp:taxon-name></italic> Brunke (<bold>D</bold>); <italic><tp:taxon-name>Bolitogyrus bufo</tp:taxon-name></italic> Brunke (same as <italic><tp:taxon-name>Bolitogyrus gracilis</tp:taxon-name></italic>) (<bold>E</bold>); <italic><tp:taxon-name>Bolitogyrus cheungi</tp:taxon-name></italic> Brunke (<bold>F</bold>). Female gonocoxite (setae omitted): <italic><tp:taxon-name>Bolitogyrus salvini</tp:taxon-name></italic> (Sharp) (<bold>G</bold>); <italic><tp:taxon-name>Bolitogyrus fulgidus</tp:taxon-name></italic> (Sharp) (<bold>H</bold>). Scale bar = 0.5 mm</p></caption><graphic xmlns:xlink="http://www.w3.org/1999/xlink" xlink:href="zookeys-423-001-g027.jpg" position="float" orientation="portrait" xlink:type="simple"/></fig><fig id="F30" position="float" orientation="portrait"><label>Figure 30.</label><caption><p>Distribution of: <italic><tp:taxon-name>Bolitogyrus salvini</tp:taxon-name></italic> (Sharp) morphotypes (<bold>A</bold>); <italic><tp:taxon-name>Bolitogyrus apicofasciatus</tp:taxon-name></italic> Brunke and <italic><tp:taxon-name>Bolitogyrus bullatus</tp:taxon-name></italic> (Sharp) (<bold>B</bold>); <italic><tp:taxon-name>Bolitogyrus pseudotortifolius</tp:taxon-name></italic> Brunke and <italic><tp:taxon-name>Bolitogyrus tortifolius</tp:taxon-name></italic> Brunke (<bold>C</bold>); <italic><tp:taxon-name>Bolitogyrus brevistellus</tp:taxon-name></italic> Brunke, <italic><tp:taxon-name>Bolitogyrus bufo</tp:taxon-name></italic> Brunke, <italic><tp:taxon-name>Bolitogyrus gracilis</tp:taxon-name></italic> Brunke, <italic><tp:taxon-name>Bolitogyrus longistellus</tp:taxon-name></italic> Brunke and <italic><tp:taxon-name>Bolitogyrus thomasi</tp:taxon-name></italic> Brunke (<bold>D</bold>).</p></caption><graphic xmlns:xlink="http://www.w3.org/1999/xlink" xlink:href="zookeys-423-001-g030.jpg" position="float" orientation="portrait" xlink:type="simple"/></fig><fig id="F26" position="float" orientation="portrait"><label>Figure 26.</label><caption><p>Female tergite X. <italic><tp:taxon-name>Bolitogyrus salvini</tp:taxon-name></italic> (Sharp) (<bold>A–C</bold>), paralectotype (<bold>A</bold>), ‘morphotype II’ (<bold>B</bold>), ‘morphotype III’ (<bold>C</bold>); <italic><tp:taxon-name>Bolitogyrus pulchrus</tp:taxon-name></italic> Brunke (<bold>D</bold>); <italic><tp:taxon-name>Bolitogyrus fulgidus</tp:taxon-name></italic> (Sharp) (<bold>E–F</bold>), holotype (<bold>E</bold>), ‘dark Pacific morphotype’ (<bold>F</bold>); <italic><tp:taxon-name>Bolitogyrus marquezi</tp:taxon-name></italic> Brunke (<bold>G</bold>); <italic><tp:taxon-name>Bolitogyrus silex</tp:taxon-name></italic> Brunke (<bold>H</bold>); <italic><tp:taxon-name>Bolitogyrus viridescens</tp:taxon-name></italic> Brunke (<bold>I</bold>); <italic><tp:taxon-name>Bolitogyrus bullatus</tp:taxon-name></italic> (Sharp) (<bold>J</bold>); <italic><tp:taxon-name>Bolitogyrus ashei</tp:taxon-name></italic> Brunke (<bold>K</bold>); <italic><tp:taxon-name>Bolitogyrus apicofasciatus</tp:taxon-name></italic> Brunke (<bold>L</bold>). Scale bar = 0.5 mm.</p></caption><graphic xmlns:xlink="http://www.w3.org/1999/xlink" xlink:href="zookeys-423-001-g026.jpg" position="float" orientation="portrait" xlink:type="simple"/></fig></tp:treatment-sec></tp:taxon-treatment>
