# Supplementary material for: A revision of the Neotropical species of Bolitogyrus Chevrolat, a geographically disjunct lineage of Staphylinini (Coleoptera, Staphylinidae)
Source: Zookeys. 2014 Jul 7;(423):1–113. doi: 10.3897/zookeys.423.7536 (PMC4106094; doi:10.3897/zookeys.423.7536)
Supplement: XML Treatment for Bolitogyrus pseudotortifolius [file zookeys.423.7536-treatment16.xml]

<!DOCTYPE tp:taxon-treatment
  PUBLIC "-//TaxonX//DTD Taxonomic Treatment Publishing DTD v0 20100105//EN" "tax-treatment-NSO.dtd">
<tp:taxon-treatment xmlns:tp="http://www.plazi.org/taxpub"><tp:treatment-meta><kwd-group><label>Taxon classification</label><kwd><named-content content-type="kingdom">Animalia</named-content></kwd><kwd><named-content content-type="order">Coleoptera</named-content></kwd><kwd><named-content content-type="family">Staphylinidae</named-content></kwd></kwd-group><mixed-citation publication-type="journal"><person-group><name><surname>Brunke</surname><given-names>Adam J.</given-names></name><name><surname>Solodovnikov</surname><given-names>Alexey</given-names></name></person-group><article-title>A revision of the Neotropical species of <italic>Bolitogyrus</italic> Chevrolat, a geographically disjunct lineage of Staphylinini (Coleoptera, Staphylinidae)</article-title><source>Zookeys</source><day>7</day><month>7</month><year>2014</year><volume>2014</volume><issue>423</issue><fpage>1</fpage><lpage>113</lpage><pub-id pub-id-type="doi">10.3897/zookeys.423.7536</pub-id></mixed-citation></tp:treatment-meta><tp:nomenclature><tp:taxon-name>
                                <tp:taxon-name-part taxon-name-part-type="genus">Bolitogyrus</tp:taxon-name-part>
                                <tp:taxon-name-part taxon-name-part-type="species">pseudotortifolius</tp:taxon-name-part>
                                <object-id xmlns:xlink="http://www.w3.org/1999/xlink" content-type="zoobank" xlink:type="simple">http://zoobank.org/062460A1-51D8-4697-A1E9-8B35DD0A1391</object-id>
                            </tp:taxon-name><tp:taxon-authority>Brunke</tp:taxon-authority><tp:taxon-status xmlns:xlink="http://www.w3.org/1999/xlink" xlink:type="simple">sp. n.</tp:taxon-status><xref ref-type="fig" rid="F19">Figs 19G–J</xref><xref ref-type="fig" rid="F24">, 24B</xref><xref ref-type="fig" rid="F27">, 27B</xref><xref ref-type="fig" rid="F30">, 30C (map)</xref></tp:nomenclature><tp:treatment-sec sec-type="Type locality"><title>Type locality.</title><p>Panama, Chiriquí, La Fortuna.</p></tp:treatment-sec><tp:treatment-sec sec-type="Type material"><title>Type material.</title><p><bold>Holotype</bold> ♂ (SEMC): PANAMA: Chiriquí, La Fortuna, ‘Cont. Divide Trail’, <named-content xmlns:xlink="http://www.w3.org/1999/xlink" content-type="dwc:verbatimCoordinates" xlink:type="simple">08°46'N, 82°12'W</named-content>, 1150 m, 23 V- 9 VI 1995, J. Ashe, R. Brooks, #155, ex. flight intercept trap [white printed label] / SM0007041 [white barcode label] / Holotype, <italic><tp:taxon-name>Bolitogyrus pseudotortifolius</tp:taxon-name></italic> Brunke, sp. n. [red printed label].</p><p><bold>Paratypes</bold> (18 ♂ 3 ♀ SEMC, PTC, ZMUC): same data as holotype, SM0007042, 1 ♂ (SEMC). <bold>COSTA RICA:</bold> <italic>Cartago</italic>, Santa Cruz, Guayabo, 1340 m, ex. fog logs in remnant, 24.IX.2000, P.N. Thomas, CR-1137, 1 ♂ (PTC); <italic>Heredia</italic>, 16 km SSE La Virgen, 1050-1150 m, ex. flight intercept trap, 10 to 24.IV.2001, 11/TN/18/028, ALAS-INBIO, 1 ♂ (PTC); same except: 21.III.2001, 11/TN/09/014, 3 ♂ (PTC); same except: 21.IV.2001, 11/TN/08/023, 1 ♂ (PTC); same except: 21.III.2001, 11/M/13/053, 1 ♀ (PTC); same except: 21.III.2001, 11/TN/18/018, 1 ♂ (PTC); same except: 21.III.2001, 11/TN/07/012, 1 ♂ (PTC); same except: 21.III.2001, 11/TN/06/001, 1 ♂ (PTC); same except: 11/TN/06/021, 21.IV.2001, 1 ♂ (PTC); same except: Malaise, 9.III to 21.IV.2001, 11/M/08/048, 1 ♂ (PTC); same except: Malaise, 21.III. to 9.IV.2001, 11/M/05/065, 1 ♂ (PTC). <bold>PANAMA:</bold> <italic>Chiriquí</italic>, La Fortuna, ‘Hydro trail’, <named-content xmlns:xlink="http://www.w3.org/1999/xlink" content-type="dwc:verbatimCoordinates" xlink:type="simple">08°42'N, 82°14'W</named-content>, 1150 m, ex. flight intercept trap, 23.V to 9.VI.1995, J. Ashe, R. Brooks, #156, SM0003733, SM0003738, SM0003741, SM0003743, 3 ♂ 1 ♀ (SEMC, ZMUC); same except: 21 to 23.V.1995, J. &amp; A. Ashe, #051, SM0006090 SM0006093 SM0006095, 2♂ 1♀ (SEMC, ZMUC); La Fortuna, Continental Divide Trail, <named-content xmlns:xlink="http://www.w3.org/1999/xlink" content-type="dwc:verbatimCoordinates" xlink:type="simple">8°46'0"N, 82°12'0"W</named-content>, [1200 m, from SEMC database], ex. Berlese forest litter, 9.VI.1995, R. Anderson, PAN2A95 10E, SM0032118, 1 ♂ (SEMC).</p></tp:treatment-sec><tp:treatment-sec sec-type="Diagnosis"><title>Diagnosis.</title><p>Within the Bullatus Lineage: two punctures in the dorsal row of the pronotum (<xref ref-type="fig" rid="F7">Fig. 7C</xref>); dark abdominal segment VIII; humerus with pale marking distinctly narrower than half the distance between scutellum and humeral angle (<xref ref-type="fig" rid="F10">Fig. 10C</xref>); median lobe in lateral view slender, not recurved dorsad, with subapical tooth (<xref ref-type="fig" rid="F19">Fig. 19H–I</xref>).</p></tp:treatment-sec><tp:treatment-sec sec-type="Description"><title>Description.</title><p>Measurements ♂ (n=5): HW/HL 1.68–1.78; PW/PL 1.59–1.71; EW/EL 1.16–1.28; ESut/PL 0.90–0.95; PW/HW 1.06–1.09; forebody length 3.5–3.7 mm.</p><p>Measurements ♀ (n=3): HW/HL 1.65–1.68; PW/PL 1.50–1.61; EW/EL 1.16–1.23; ESut/PL 0.95–0.96; PW/HW 1.00–1.03; forebody length 3.6–3.9 mm.</p><p>Extremely similar to <!--PageBreak--><italic><tp:taxon-name>Bolitogyrus tortifolius</tp:taxon-name></italic> and differing only in the following: median lobe in lateral view slender, with subapical tooth and gradually narrowing to acute apex, which is produced ventrad, some specimens with weak flange on median lobe at midlength (<xref ref-type="fig" rid="F19">Fig. 19H–I</xref>); median lobe in parameral view similar to <italic><tp:taxon-name>Bolitogyrus tortifolius</tp:taxon-name></italic> but asymmetry less pronounced (<xref ref-type="fig" rid="F19">Fig. 19G</xref>); paramere similar to <italic><tp:taxon-name>Bolitogyrus tortifolius</tp:taxon-name></italic> but more slender, less asymmetrical; peg setae similar to <italic><tp:taxon-name>Bolitogyrus tortifolius</tp:taxon-name></italic> but fields narrower and more similar to each other, about 6 peg setae wide at the widest part of each field (<xref ref-type="fig" rid="F19">Fig. 19J</xref>); male sternite IX with apex shallower and narrower (<xref ref-type="fig" rid="F24">Fig. 24B</xref>); female tergite X shield-shaped, apex narrower and more truncate than in <italic><tp:taxon-name>Bolitogyrus tortifolius</tp:taxon-name></italic> (<xref ref-type="fig" rid="F27">Fig. 27B</xref>).</p></tp:treatment-sec><tp:treatment-sec sec-type="Distribution"><title>Distribution.</title><p><xref ref-type="fig" rid="F30">Figure 30C</xref>. <italic><tp:taxon-name>Bolitogyrus pseudotortifolius</tp:taxon-name></italic> occurs along the Central and Talamanca Cordilleras in Costa Rica and Panama, on the Caribbean side of the continental divide.</p></tp:treatment-sec><tp:treatment-sec sec-type="Bionomics"><title>Bionomics.</title><p><italic><tp:taxon-name>Bolitogyrus pseudotortifolius</tp:taxon-name></italic> has been collected in March-June, at 1050-1200 m (once at 1340 m), by fogging logs and using passive traps (FIT, Malaise). The specimen from Cartago, Costa Rica is not included in the distribution map as it was collected from cut logs that appeared to have originated from elsewhere (P.N. Thomas, <italic>pers. comm.</italic>). One relatively pale specimen may be teneral and was collected by processing forest litter in a Berlese funnel. This specimen may indicate the litter layer as a site for pupation or even a larval habitat.</p></tp:treatment-sec><tp:treatment-sec sec-type="Etymology"><title>Etymology.</title><p>The specific epithet refers to the similarity of <italic><tp:taxon-name>Bolitogyrus pseudotortifolius</tp:taxon-name></italic> with <italic><tp:taxon-name>Bolitogyrus tortifolius</tp:taxon-name></italic>.</p></tp:treatment-sec><tp:treatment-sec sec-type="Comments"><title>Comments.</title><p>Among species of overlapping distribution, <italic><tp:taxon-name>Bolitogyrus pseudotortifolius</tp:taxon-name></italic> is most similar in habitus to <italic><tp:taxon-name>Bolitogyrus falini</tp:taxon-name></italic> and <italic><tp:taxon-name>Bolitogyrus bullatus</tp:taxon-name></italic>. It can be easily distinguished by the pronotum with two punctures in the dorsal row. The available specimen data on <italic><tp:taxon-name>Bolitogyrus pseudotortifolius</tp:taxon-name></italic> and <italic><tp:taxon-name>Bolitogyrus tortifolius</tp:taxon-name></italic> suggest that these two species are allopatric and that, the former may be broadly distributed along the Caribbean foothills of the continental divide in Costa Rica and Panama.</p></tp:treatment-sec><tp:treatment-sec><!--Section generated to contain objects referenced in tp:taxon-treatment.--><fig id="F19" position="float" orientation="portrait"><label>Figure 19.</label><caption><p>Aedeagus, parameral view (<bold>A, D, G, K</bold>). Aedeagus, lateral view (<bold>B, E, H, I, L</bold>). Underside of parameral lobe, with peg setae (<bold>C, F, J, M</bold>). <italic><tp:taxon-name>Bolitogyrus ashei</tp:taxon-name></italic> Brunke (<bold>A–C</bold>); <italic><tp:taxon-name>Bolitogyrus tortifolius</tp:taxon-name></italic> Brunke (<bold>D–F</bold>); <italic><tp:taxon-name>Bolitogyrus pseudotortifolius</tp:taxon-name></italic> (<bold>G–J</bold>); <italic><tp:taxon-name>Bolitogyrus inexspectatus</tp:taxon-name></italic> Brunke (<bold>K–M</bold>). Scale bar = 0.5 mm (<bold>A, B, D, E, G, H, I, K, L</bold>), 0.1 mm (<bold>C, F, J, M</bold>).</p></caption><graphic xmlns:xlink="http://www.w3.org/1999/xlink" xlink:href="zookeys-423-001-g019.jpg" position="float" orientation="portrait" xlink:type="simple"/></fig><fig id="F24" position="float" orientation="portrait"><label>Figure 24.</label><caption><p>Male sternite IX. <italic><tp:taxon-name>Bolitogyrus tortifolius</tp:taxon-name></italic> Brunke (<bold>A</bold>); <italic><tp:taxon-name>Bolitogyrus pseudotortifolius</tp:taxon-name></italic> Brunke (<bold>B</bold>); <italic><tp:taxon-name>Bolitogyrus divisus</tp:taxon-name></italic> Brunke (same as <italic><tp:taxon-name>Bolitogyrus falini</tp:taxon-name></italic> Brunke) (<bold>C</bold>); <italic><tp:taxon-name>Bolitogyrus inexspectatus</tp:taxon-name></italic> Brunke (<bold>D</bold>); <italic><tp:taxon-name>Bolitogyrus cornutus</tp:taxon-name></italic> Brunke (<bold>E</bold>); <italic><tp:taxon-name>Bolitogyrus brevistellus</tp:taxon-name></italic> Brunke (<bold>F</bold>); <italic><tp:taxon-name>Bolitogyrus bufo</tp:taxon-name></italic> Brunke (<bold>G</bold>); <italic><tp:taxon-name>Bolitogyrus cheungi</tp:taxon-name></italic> Brunke (<bold>H</bold>); <italic><tp:taxon-name>Bolitogyrus gracilis</tp:taxon-name></italic> Brunke (<bold>I</bold>); <italic><tp:taxon-name>Bolitogyrus longistellus</tp:taxon-name></italic> Brunke (<bold>J</bold>); <italic><tp:taxon-name>Bolitogyrus thomasi</tp:taxon-name></italic> Brunke (<bold>K</bold>). Scale bar = 0.5 mm.</p></caption><graphic xmlns:xlink="http://www.w3.org/1999/xlink" xlink:href="zookeys-423-001-g024.jpg" position="float" orientation="portrait" xlink:type="simple"/></fig><fig id="F27" position="float" orientation="portrait"><label>Figure 27.</label><caption><p>Female tergite X: <italic><tp:taxon-name>Bolitogyrus tortifolius</tp:taxon-name></italic> Brunke (<bold>A</bold>); <italic><tp:taxon-name>Bolitogyrus pseudotortifolius</tp:taxon-name></italic> Brunke (<bold>B</bold>); <italic><tp:taxon-name>Bolitogyrus divisus</tp:taxon-name></italic> Brunke (same as <italic><tp:taxon-name>Bolitogyrus falini</tp:taxon-name></italic> Brunke) (<bold>C</bold>); <italic><tp:taxon-name>Bolitogyrus cornutus</tp:taxon-name></italic> Brunke (<bold>D</bold>); <italic><tp:taxon-name>Bolitogyrus bufo</tp:taxon-name></italic> Brunke (same as <italic><tp:taxon-name>Bolitogyrus gracilis</tp:taxon-name></italic>) (<bold>E</bold>); <italic><tp:taxon-name>Bolitogyrus cheungi</tp:taxon-name></italic> Brunke (<bold>F</bold>). Female gonocoxite (setae omitted): <italic><tp:taxon-name>Bolitogyrus salvini</tp:taxon-name></italic> (Sharp) (<bold>G</bold>); <italic><tp:taxon-name>Bolitogyrus fulgidus</tp:taxon-name></italic> (Sharp) (<bold>H</bold>). Scale bar = 0.5 mm</p></caption><graphic xmlns:xlink="http://www.w3.org/1999/xlink" xlink:href="zookeys-423-001-g027.jpg" position="float" orientation="portrait" xlink:type="simple"/></fig><fig id="F30" position="float" orientation="portrait"><label>Figure 30.</label><caption><p>Distribution of: <italic><tp:taxon-name>Bolitogyrus salvini</tp:taxon-name></italic> (Sharp) morphotypes (<bold>A</bold>); <italic><tp:taxon-name>Bolitogyrus apicofasciatus</tp:taxon-name></italic> Brunke and <italic><tp:taxon-name>Bolitogyrus bullatus</tp:taxon-name></italic> (Sharp) (<bold>B</bold>); <italic><tp:taxon-name>Bolitogyrus pseudotortifolius</tp:taxon-name></italic> Brunke and <italic><tp:taxon-name>Bolitogyrus tortifolius</tp:taxon-name></italic> Brunke (<bold>C</bold>); <italic><tp:taxon-name>Bolitogyrus brevistellus</tp:taxon-name></italic> Brunke, <italic><tp:taxon-name>Bolitogyrus bufo</tp:taxon-name></italic> Brunke, <italic><tp:taxon-name>Bolitogyrus gracilis</tp:taxon-name></italic> Brunke, <italic><tp:taxon-name>Bolitogyrus longistellus</tp:taxon-name></italic> Brunke and <italic><tp:taxon-name>Bolitogyrus thomasi</tp:taxon-name></italic> Brunke (<bold>D</bold>).</p></caption><graphic xmlns:xlink="http://www.w3.org/1999/xlink" xlink:href="zookeys-423-001-g030.jpg" position="float" orientation="portrait" xlink:type="simple"/></fig><fig id="F7" position="float" orientation="portrait"><label>Figure 7.</label><caption><p>Pronotum, dorsal: <italic><tp:taxon-name>Bolitogyrus pictus</tp:taxon-name></italic> Smetana &amp; Zheng (<bold>A</bold>); <italic><tp:taxon-name>Bolitogyrus fulgidus</tp:taxon-name></italic> (Sharp) (<bold>B</bold>); <italic><tp:taxon-name>Bolitogyrus tortifolius</tp:taxon-name></italic> Brunke (<bold>C</bold>); <italic><tp:taxon-name>Bolitogyrus divisus</tp:taxon-name></italic> Brunke (<bold>D</bold>). Pronotum, lateral: <italic><tp:taxon-name>Bolitogyrus costaricensis</tp:taxon-name></italic> (Wendeler), male (<bold>E</bold>), female (<bold>F</bold>); <italic><tp:taxon-name>Bolitogyrus divisus</tp:taxon-name></italic>, male (<bold>G</bold>), female (<bold>H</bold>). Scale bars = 1 mm.</p></caption><graphic xmlns:xlink="http://www.w3.org/1999/xlink" xlink:href="zookeys-423-001-g007.jpg" position="float" orientation="portrait" xlink:type="simple"/></fig><fig id="F10" position="float" orientation="portrait"><label>Figure 10.</label><caption><p>Elytra, humeral area: <italic><tp:taxon-name>Bolitogyrus fulgidus</tp:taxon-name></italic> (Sharp) (<bold>A</bold>); <italic><tp:taxon-name>Bolitogyrus salvini</tp:taxon-name></italic> (Sharp) (<bold>B</bold>); <italic><tp:taxon-name>Bolitogyrus tortifolius</tp:taxon-name></italic> Brunke (<bold>C</bold>); <italic><tp:taxon-name>Bolitogyrus inexspectatus</tp:taxon-name></italic> Brunke (<bold>D</bold>); <italic><tp:taxon-name>Bolitogyrus bullatus</tp:taxon-name></italic> (Sharp) (<bold>E</bold>); <italic><tp:taxon-name>Bolitogyrus viridescens</tp:taxon-name></italic> Brunke (<bold>F</bold>). s.e.r – subbasal elytral ridge. Scale bars = 1 mm.</p></caption><graphic xmlns:xlink="http://www.w3.org/1999/xlink" xlink:href="zookeys-423-001-g010.jpg" position="float" orientation="portrait" xlink:type="simple"/></fig></tp:treatment-sec></tp:taxon-treatment>
