# Supplementary material for: A revision of the Neotropical species of Bolitogyrus Chevrolat, a geographically disjunct lineage of Staphylinini (Coleoptera, Staphylinidae)
Source: Zookeys. 2014 Jul 7;(423):1–113. doi: 10.3897/zookeys.423.7536 (PMC4106094; doi:10.3897/zookeys.423.7536)
Supplement: XML Treatment for Bolitogyrus brevistellus [file zookeys.423.7536-treatment18.xml]

<!DOCTYPE tp:taxon-treatment
  PUBLIC "-//TaxonX//DTD Taxonomic Treatment Publishing DTD v0 20100105//EN" "tax-treatment-NSO.dtd">
<tp:taxon-treatment xmlns:tp="http://www.plazi.org/taxpub"><tp:treatment-meta><kwd-group><label>Taxon classification</label><kwd><named-content content-type="kingdom">Animalia</named-content></kwd><kwd><named-content content-type="order">Coleoptera</named-content></kwd><kwd><named-content content-type="family">Staphylinidae</named-content></kwd></kwd-group><mixed-citation publication-type="journal"><person-group><name><surname>Brunke</surname><given-names>Adam J.</given-names></name><name><surname>Solodovnikov</surname><given-names>Alexey</given-names></name></person-group><article-title>A revision of the Neotropical species of <italic>Bolitogyrus</italic> Chevrolat, a geographically disjunct lineage of Staphylinini (Coleoptera, Staphylinidae)</article-title><source>Zookeys</source><day>7</day><month>7</month><year>2014</year><volume>2014</volume><issue>423</issue><fpage>1</fpage><lpage>113</lpage><pub-id pub-id-type="doi">10.3897/zookeys.423.7536</pub-id></mixed-citation></tp:treatment-meta><tp:nomenclature><tp:taxon-name>
                                <tp:taxon-name-part taxon-name-part-type="genus">Bolitogyrus</tp:taxon-name-part>
                                <tp:taxon-name-part taxon-name-part-type="species">brevistellus</tp:taxon-name-part>
                                <object-id xmlns:xlink="http://www.w3.org/1999/xlink" content-type="zoobank" xlink:type="simple">http://zoobank.org/E66ADB39-8173-4E7B-BDAD-6F2F18D14331</object-id>
                            </tp:taxon-name><tp:taxon-authority>Brunke</tp:taxon-authority><tp:taxon-status xmlns:xlink="http://www.w3.org/1999/xlink" xlink:type="simple">sp. n.</tp:taxon-status><xref ref-type="fig" rid="F21">Figs 21E–G</xref><xref ref-type="fig" rid="F24">, 24F</xref><xref ref-type="fig" rid="F30">, 30D (map)</xref></tp:nomenclature><tp:treatment-sec sec-type="Type locality"><title>Type locality.</title><p>Panama, Veraguas, Cerro Tute</p></tp:treatment-sec><tp:treatment-sec sec-type="Type material"><title>Type material.</title><p><bold>Holotype</bold> ♂ (SEMC): PANAMA: Veraguas, 6.1 km N of Sante Fé, Cerro Tute, 1210 m, <named-content xmlns:xlink="http://www.w3.org/1999/xlink" content-type="dwc:verbatimCoordinates" xlink:type="simple">08°29'42"N, 81°7'0"W</named-content>, 13 Jun 1996, J. Ashe, R. Brooks, PAN1AB96 133, ex. fungusy log [white printed label] / SM0043171 [white barcode label] / Holotype, <italic><tp:taxon-name>Bolitogyrus brevistellus</tp:taxon-name></italic> Brunke, sp. n. [red printed label].</p><p><bold>Paratype</bold> (1 ♂, SEMC): <bold>PANAMA:</bold> Veraguas, 6.1 km N of Sante Fé, Cerro Tute, 1110 m, <named-content xmlns:xlink="http://www.w3.org/1999/xlink" content-type="dwc:verbatimCoordinates" xlink:type="simple">8°30'30"N, 81°7'0"W</named-content>, ex. fungusy log, 13.VI.1996, J. Ashe, R. Brooks, PAN1AB96 127, SM0043110, 1 ♂ (SEMC).</p></tp:treatment-sec><tp:treatment-sec sec-type="Diagnosis"><title>Diagnosis.</title><p>Within the Bullatus Lineage: pronotum with three punctures in dorsal row (c.f. <xref ref-type="fig" rid="F7">Fig. 7D</xref>); lateral margins of pronotum strongly converging anteriad (c.f. <xref ref-type="fig" rid="F7">Fig. 7C</xref>); male sternite VII only slightly emarginate; median lobe entire and distinctly narrowed in apical third (<xref ref-type="fig" rid="F21">Fig. 21E</xref>); fields of peg setae on paramere restricted to apex (<xref ref-type="fig" rid="F21">Fig. 21G</xref>).</p></tp:treatment-sec><tp:treatment-sec sec-type="Description"><title>Description.</title><p>Measurements ♂ (n=2): HW/HL 1.89–2.03; PW/PL 1.63–1.85; EW/EL 1.19–1.29; ESut/PL 0.88–0.92; PW/HW 1.11–1.19; forebody length 3.8–4.1 mm.</p><p>Similar to <!--PageBreak--><italic><tp:taxon-name>Bolitogyrus cornutus</tp:taxon-name></italic> and differing only in the following: body paler, dark reddish brown, dorsal abdomen with tergites reddish brown, with (paratype) or without (holotype) dark brown area medially; abdominal segment VIII and genital segment of both sexes pale but tergite VIII with some apical darkening; apical antennomere not distinctly paler than previous; metafemur with dark subapical band far from reaching apex; frons slightly more densely sculptured; base of head with posterior protuberances less pronounced, flattened; male pronotal protuberance strongly developed, produced into a ‘horn’, but smaller than in males of <italic><tp:taxon-name>Bolitogyrus cornutus</tp:taxon-name></italic>, apex rounded not truncate; lateral margins of pronotum strongly convergent; with three punctures in dorsal row of pronotum; median lobe entire but apical portion notched and with median suture; in lateral view, median lobe slightly produced ventrad, narrowed at apical third, slightly expanded subapically, apex acute (<xref ref-type="fig" rid="F21">Fig. 21F</xref>); in parameral view, median lobe strongly narrowed at apical third, converging slightly to narrow apex (<xref ref-type="fig" rid="F21">Fig. 21E</xref>); paramere nearly reaching apex of median lobe; in lateral view, paramere slightly sinuate; paramere entire but with median suture and apex distinctly notched triangularly; in parameral view, paramere strongly narrowed at midlength and then dilated gradually toward notched apex (<xref ref-type="fig" rid="F21">Fig. 21E</xref>); peg setae fields restricted to apex of paramere, present as a pair of short lateral clusters, 3-5 peg setae wide (<xref ref-type="fig" rid="F21">Fig. 21G</xref>); male sternite VII with slight emargination and small, short, not flattened, glabrous area; male sternite VIII with transverse basal line not broken at middle, with slightly emarginate apex, impressed and glabrous in elongate, triangular area near emargination; male sternite IX with base more strongly asymmetrical, apex as narrow but not as deep (<xref ref-type="fig" rid="F24">Fig. 24F</xref>). Female unknown.</p></tp:treatment-sec><tp:treatment-sec sec-type="Distribution"><title>Distribution.</title><p><xref ref-type="fig" rid="F30">Figure 30D</xref>. Known only from the type locality in Veraguas province, Panama.</p></tp:treatment-sec><tp:treatment-sec sec-type="Bionomics"><title>Bionomics.</title><p><italic><tp:taxon-name>Bolitogyrus brevistellus</tp:taxon-name></italic> has been collected from a fungusy log in June at an elevational range of 1110–1210 m.</p></tp:treatment-sec><tp:treatment-sec sec-type="Etymology"><title>Etymology.</title><p>The species epithet means ‘short constellation’ and refers to the relatively short fields of peg setae (like a constellation of stars) on the paramere, a character that separates it from the similar <italic><tp:taxon-name>Bolitogyrus longistellus</tp:taxon-name></italic>.</p></tp:treatment-sec><tp:treatment-sec sec-type="Comment"><title>Comment.</title><p>As far as currently known, <italic><tp:taxon-name>Bolitogyrus brevistellus</tp:taxon-name></italic> is not sympatric with any species of the genus but is extremely similar to <italic><tp:taxon-name>Bolitogyrus longistellus</tp:taxon-name></italic> from Panama province, Panama. The forebody of <italic><tp:taxon-name>Bolitogyrus brevistellus</tp:taxon-name></italic> is distinctly paler than the holotype of <italic><tp:taxon-name>Bolitogyrus longistellus</tp:taxon-name></italic> but identifications should be based on dissected males until more specimens are available.</p></tp:treatment-sec><tp:treatment-sec><!--Section generated to contain objects referenced in tp:taxon-treatment.--><fig id="F21" position="float" orientation="portrait"><label>Figure 21.</label><caption><p>Aedeagus, parameral view (<bold>A, E, H, L</bold>). Aedeagus, lateral view (<bold>C, F, I, J, M</bold>). Paramere, parameral view (<bold>B</bold>). Underside of parameral lobe, with peg setae (<bold>D, G, K, N</bold>). <italic><tp:taxon-name>Bolitogyrus cornutus</tp:taxon-name></italic> Brunke (<bold>A–D</bold>); <italic><tp:taxon-name>Bolitogyrus brevistellus</tp:taxon-name></italic> Brunke (<bold>E–G</bold>); <italic><tp:taxon-name>Bolitogyrus bufo</tp:taxon-name></italic> Brunke (<bold>H–K</bold>); <italic><tp:taxon-name>Bolitogyrus cheungi</tp:taxon-name></italic> Brunke (<bold>L–N</bold>). Scale bar = 0.5 mm (<bold>A–C, E, F, H–J, L, M</bold>), 0.1 mm (<bold>D, G, K, N</bold>).</p></caption><graphic xmlns:xlink="http://www.w3.org/1999/xlink" xlink:href="zookeys-423-001-g021.jpg" position="float" orientation="portrait" xlink:type="simple"/></fig><fig id="F24" position="float" orientation="portrait"><label>Figure 24.</label><caption><p>Male sternite IX. <italic><tp:taxon-name>Bolitogyrus tortifolius</tp:taxon-name></italic> Brunke (<bold>A</bold>); <italic><tp:taxon-name>Bolitogyrus pseudotortifolius</tp:taxon-name></italic> Brunke (<bold>B</bold>); <italic><tp:taxon-name>Bolitogyrus divisus</tp:taxon-name></italic> Brunke (same as <italic><tp:taxon-name>Bolitogyrus falini</tp:taxon-name></italic> Brunke) (<bold>C</bold>); <italic><tp:taxon-name>Bolitogyrus inexspectatus</tp:taxon-name></italic> Brunke (<bold>D</bold>); <italic><tp:taxon-name>Bolitogyrus cornutus</tp:taxon-name></italic> Brunke (<bold>E</bold>); <italic><tp:taxon-name>Bolitogyrus brevistellus</tp:taxon-name></italic> Brunke (<bold>F</bold>); <italic><tp:taxon-name>Bolitogyrus bufo</tp:taxon-name></italic> Brunke (<bold>G</bold>); <italic><tp:taxon-name>Bolitogyrus cheungi</tp:taxon-name></italic> Brunke (<bold>H</bold>); <italic><tp:taxon-name>Bolitogyrus gracilis</tp:taxon-name></italic> Brunke (<bold>I</bold>); <italic><tp:taxon-name>Bolitogyrus longistellus</tp:taxon-name></italic> Brunke (<bold>J</bold>); <italic><tp:taxon-name>Bolitogyrus thomasi</tp:taxon-name></italic> Brunke (<bold>K</bold>). Scale bar = 0.5 mm.</p></caption><graphic xmlns:xlink="http://www.w3.org/1999/xlink" xlink:href="zookeys-423-001-g024.jpg" position="float" orientation="portrait" xlink:type="simple"/></fig><fig id="F30" position="float" orientation="portrait"><label>Figure 30.</label><caption><p>Distribution of: <italic><tp:taxon-name>Bolitogyrus salvini</tp:taxon-name></italic> (Sharp) morphotypes (<bold>A</bold>); <italic><tp:taxon-name>Bolitogyrus apicofasciatus</tp:taxon-name></italic> Brunke and <italic><tp:taxon-name>Bolitogyrus bullatus</tp:taxon-name></italic> (Sharp) (<bold>B</bold>); <italic><tp:taxon-name>Bolitogyrus pseudotortifolius</tp:taxon-name></italic> Brunke and <italic><tp:taxon-name>Bolitogyrus tortifolius</tp:taxon-name></italic> Brunke (<bold>C</bold>); <italic><tp:taxon-name>Bolitogyrus brevistellus</tp:taxon-name></italic> Brunke, <italic><tp:taxon-name>Bolitogyrus bufo</tp:taxon-name></italic> Brunke, <italic><tp:taxon-name>Bolitogyrus gracilis</tp:taxon-name></italic> Brunke, <italic><tp:taxon-name>Bolitogyrus longistellus</tp:taxon-name></italic> Brunke and <italic><tp:taxon-name>Bolitogyrus thomasi</tp:taxon-name></italic> Brunke (<bold>D</bold>).</p></caption><graphic xmlns:xlink="http://www.w3.org/1999/xlink" xlink:href="zookeys-423-001-g030.jpg" position="float" orientation="portrait" xlink:type="simple"/></fig><fig id="F7" position="float" orientation="portrait"><label>Figure 7.</label><caption><p>Pronotum, dorsal: <italic><tp:taxon-name>Bolitogyrus pictus</tp:taxon-name></italic> Smetana &amp; Zheng (<bold>A</bold>); <italic><tp:taxon-name>Bolitogyrus fulgidus</tp:taxon-name></italic> (Sharp) (<bold>B</bold>); <italic><tp:taxon-name>Bolitogyrus tortifolius</tp:taxon-name></italic> Brunke (<bold>C</bold>); <italic><tp:taxon-name>Bolitogyrus divisus</tp:taxon-name></italic> Brunke (<bold>D</bold>). Pronotum, lateral: <italic><tp:taxon-name>Bolitogyrus costaricensis</tp:taxon-name></italic> (Wendeler), male (<bold>E</bold>), female (<bold>F</bold>); <italic><tp:taxon-name>Bolitogyrus divisus</tp:taxon-name></italic>, male (<bold>G</bold>), female (<bold>H</bold>). Scale bars = 1 mm.</p></caption><graphic xmlns:xlink="http://www.w3.org/1999/xlink" xlink:href="zookeys-423-001-g007.jpg" position="float" orientation="portrait" xlink:type="simple"/></fig></tp:treatment-sec></tp:taxon-treatment>
