# Supplementary material for: A revision of the Neotropical species of Bolitogyrus Chevrolat, a geographically disjunct lineage of Staphylinini (Coleoptera, Staphylinidae)
Source: Zookeys. 2014 Jul 7;(423):1–113. doi: 10.3897/zookeys.423.7536 (PMC4106094; doi:10.3897/zookeys.423.7536)
Supplement: XML Treatment for Bolitogyrus cheungi [file zookeys.423.7536-treatment20.xml]

<!DOCTYPE tp:taxon-treatment
  PUBLIC "-//TaxonX//DTD Taxonomic Treatment Publishing DTD v0 20100105//EN" "tax-treatment-NSO.dtd">
<tp:taxon-treatment xmlns:tp="http://www.plazi.org/taxpub"><tp:treatment-meta><kwd-group><label>Taxon classification</label><kwd><named-content content-type="kingdom">Animalia</named-content></kwd><kwd><named-content content-type="order">Coleoptera</named-content></kwd><kwd><named-content content-type="family">Staphylinidae</named-content></kwd></kwd-group><mixed-citation publication-type="journal"><person-group><name><surname>Brunke</surname><given-names>Adam J.</given-names></name><name><surname>Solodovnikov</surname><given-names>Alexey</given-names></name></person-group><article-title>A revision of the Neotropical species of <italic>Bolitogyrus</italic> Chevrolat, a geographically disjunct lineage of Staphylinini (Coleoptera, Staphylinidae)</article-title><source>Zookeys</source><day>7</day><month>7</month><year>2014</year><volume>2014</volume><issue>423</issue><fpage>1</fpage><lpage>113</lpage><pub-id pub-id-type="doi">10.3897/zookeys.423.7536</pub-id></mixed-citation></tp:treatment-meta><tp:nomenclature><tp:taxon-name>
                                <tp:taxon-name-part taxon-name-part-type="genus">Bolitogyrus</tp:taxon-name-part>
                                <tp:taxon-name-part taxon-name-part-type="species">cheungi</tp:taxon-name-part>
                                <object-id xmlns:xlink="http://www.w3.org/1999/xlink" content-type="zoobank" xlink:type="simple">http://zoobank.org/184EB671-F4C1-472C-A743-0B5FCA6481ED</object-id>
                            </tp:taxon-name><tp:taxon-authority>Brunke</tp:taxon-authority><tp:taxon-status xmlns:xlink="http://www.w3.org/1999/xlink" xlink:type="simple">sp. n.</tp:taxon-status><xref ref-type="fig" rid="F21">Figs 21L–N</xref><xref ref-type="fig" rid="F24">, 24H</xref><xref ref-type="fig" rid="F27">, 27F</xref><xref ref-type="fig" rid="F31">, 31A (map)</xref></tp:nomenclature><tp:treatment-sec sec-type="Type locality"><title>Type locality.</title><p>Panama, Darién, Cana Biological Station.</p></tp:treatment-sec><tp:treatment-sec sec-type="Type material"><title>Type material.</title><p><bold>Holotype</bold> ♂ (SEMC): PANAMA: Darién, Cana Biological Station, Serranía de Pirre, 1250 m, <named-content xmlns:xlink="http://www.w3.org/1999/xlink" content-type="dwc:verbatimCoordinates" xlink:type="simple">7°45'18"N, 77°41'6"W</named-content>, 05 Jun 1996, J. Ashe, R. Brooks, PAN1AB96 042, ex. fungusy log, [white printed label] / SM0013883 [white barcode label] / Holotype, <italic><tp:taxon-name>Bolitogyrus cheungi</tp:taxon-name></italic> Brunke, sp. n. [red printed label].</p><!--PageBreak--><p><bold>Paratypes</bold> (1 ♂ 1 ♀, SEMC): same as holotype except: 1200 m, PAN1AB96 039, SM0013882, 1 ♂ (SEMC), same except: 1350 m, 7.VI.1996, PAN1AB96 102, SM0043435, 1 ♀ (SEMC).</p></tp:treatment-sec><tp:treatment-sec sec-type="Diagnosis"><title>Diagnosis.</title><p>Within the Bullatus Lineage: pronotum with three punctures in dorsal row (c.f. <xref ref-type="fig" rid="F7">Fig. 7D</xref>); lateral margins of pronotum strongly converging anteriad (c.f. <xref ref-type="fig" rid="F7">Fig. 7C</xref>); male sternite VII not distinctly emarginate; median lobe divided into a pair of ventrally curved lateral lobes, these lobes without teeth (<xref ref-type="fig" rid="F21">Fig. 21L</xref>).</p></tp:treatment-sec><tp:treatment-sec sec-type="Description"><title>Description.</title><p>Measurements ♂ (n=2): HW/HL 1.89–2.00; PW/PL 1.58–1.69; EW/EL 1.25–1.32; ESut/PL 0.80–0.84; PW/HW 1.13–1.23; forebody length 3.8–3.9 mm.</p><p>Measurements ♀ (n=1): HW/HL 1.78; PW/PL 1.57; EW/EL 1.32; ESut/PL 0.87; PW/HW 1.04; forebody length 3.7 mm.</p><p>Similar to <italic><tp:taxon-name>Bolitogyrus cornutus</tp:taxon-name></italic> and differing only in the following: body without metallic reflections; dorsal abdomen reddish brown with darker brown paratergites, tergites VI–VII slightly darker; segment VIII pale, yellow but dark brown laterally; genital segment of both sexes dark, brownish; all femora with dark subapical band far from apex; frons finely and densely sculptured, less glossy than in <italic><tp:taxon-name>Bolitogyrus cornutus</tp:taxon-name></italic>; base of head with posterior protuberances less pronounced, flattened, their surface with coarse, asetose and often rugose punctures; microsculpture absent dorsally except as broken lines in depressions and near punctures and well-developed fine lines on temples; pronotal disc with moderately dense, coarse, asetose punctures and micropunctures, microsculpture absent except as broken lines in depressions and near punctures; lateral areas with denser punctation; pronotal protuberance well developed and produced into a horn in males, smaller than that of <italic><tp:taxon-name>Bolitogyrus cornutus</tp:taxon-name></italic>, apex rounded not truncate, one male with protuberance smaller than that of holotype male but still larger than that of female paratype, female protuberance not produced into a horn but distinct; lateral margins of pronotum strongly convergent anteriad in both sexes; with three punctures in dorsal row; median lobe divided apically into two lateral lobes without subapical teeth (<xref ref-type="fig" rid="F21">Fig. 21L</xref>); in lateral view, median lobe gradually narrowed to subapex of lateral lobe, lateral lobes produced ventrad and with expanded, truncate apex (<xref ref-type="fig" rid="F21">Fig. 21M</xref>); paramere slightly sinuate and reaching subapex of lateral lobe; in parameral view, median lobe subparallel until division into lateral lobes, lateral lobes slightly divergent and curving inward at apex (<xref ref-type="fig" rid="F21">Fig. 21L</xref>); lateral lobes in parameral view separated by a broad, rounded emargination (<xref ref-type="fig" rid="F21">Fig. 21L</xref>); paramere in parameral view dilated from midlength to subapex, then sharply narrowed, the following portion gradually narrowed to acute apex (<xref ref-type="fig" rid="F21">Fig. 21L</xref>); paramere with pair of broad, lateral peg setae fields following apical and subapical margins (<xref ref-type="fig" rid="F21">Fig. 21N</xref>); male sternite IX more strongly asymmetrical at base than in <italic><tp:taxon-name>Bolitogyrus cornutus</tp:taxon-name></italic>, with shallower emargination at apex (<xref ref-type="fig" rid="F24">Fig. 24H</xref>); female tergite X strongly reduced, ‘anchor-shaped’, with slender base and broadly rounded apex, without accessory sclerite but basal margin of laterotergal sclerites fused across base of tergite X (<xref ref-type="fig" rid="F27">Fig. 27F</xref>); female laterotergal sclerites expanded at base, fused together at middle and entirely covering most of tergite X (<xref ref-type="fig" rid="F27">Fig. 27F</xref>).</p></tp:treatment-sec><tp:treatment-sec sec-type="Distribution"><title>Distribution.</title><p><xref ref-type="fig" rid="F31">Figure 31A</xref>. Known only from the type locality in Darién province, Panama.</p><!--PageBreak--></tp:treatment-sec><tp:treatment-sec sec-type="Bionomics"><title>Bionomics.</title><p><italic><tp:taxon-name>Bolitogyrus cheungi</tp:taxon-name></italic> has been collected from fungusy logs at an elevational range of 1200–1350 m in June.</p></tp:treatment-sec><tp:treatment-sec sec-type="Etymology"><title>Etymology.</title><p>The first author dedicates this species to his partner, David K.-B. Cheung. His support and understanding during this project, while away from home and family, were greatly appreciated.</p></tp:treatment-sec><tp:treatment-sec sec-type="Comments"><title>Comments.</title><p>The relatively small pronotal protuberance of the male paratype compared to that of the holotype may indicate some interesting polymorphism in this trait, similar to that of <italic><tp:taxon-name>Bolitogyrus cornutus</tp:taxon-name></italic> (see discussion under ‘Natural History’) but too few specimens are known to confirm this. <italic><tp:taxon-name>Bolitogyrus cheungi</tp:taxon-name></italic> is not sympatric with any other known species of <italic><tp:taxon-name>Bolitogyrus</tp:taxon-name></italic> but is most similar to <italic><tp:taxon-name>Bolitogyrus longistellus</tp:taxon-name></italic>. At present, it can only be reliably separated by the distinctively bilobed aedeagus. The lateral lobes of the aedeagus in <italic><tp:taxon-name>Bolitogyrus cheungi</tp:taxon-name></italic> differ in shape from those of the Divisus Group and it is uncertain whether they are homologous to those of the latter. Phylogenetic analyses using a variety of morphological character systems may resolve this in the future and ascertain whether the Divisus and Cornutus Groups are natural lineages.</p></tp:treatment-sec><tp:treatment-sec><!--Section generated to contain objects referenced in tp:taxon-treatment.--><fig id="F21" position="float" orientation="portrait"><label>Figure 21.</label><caption><p>Aedeagus, parameral view (<bold>A, E, H, L</bold>). Aedeagus, lateral view (<bold>C, F, I, J, M</bold>). Paramere, parameral view (<bold>B</bold>). Underside of parameral lobe, with peg setae (<bold>D, G, K, N</bold>). <italic><tp:taxon-name>Bolitogyrus cornutus</tp:taxon-name></italic> Brunke (<bold>A–D</bold>); <italic><tp:taxon-name>Bolitogyrus brevistellus</tp:taxon-name></italic> Brunke (<bold>E–G</bold>); <italic><tp:taxon-name>Bolitogyrus bufo</tp:taxon-name></italic> Brunke (<bold>H–K</bold>); <italic><tp:taxon-name>Bolitogyrus cheungi</tp:taxon-name></italic> Brunke (<bold>L–N</bold>). Scale bar = 0.5 mm (<bold>A–C, E, F, H–J, L, M</bold>), 0.1 mm (<bold>D, G, K, N</bold>).</p></caption><graphic xmlns:xlink="http://www.w3.org/1999/xlink" xlink:href="zookeys-423-001-g021.jpg" position="float" orientation="portrait" xlink:type="simple"/></fig><fig id="F24" position="float" orientation="portrait"><label>Figure 24.</label><caption><p>Male sternite IX. <italic><tp:taxon-name>Bolitogyrus tortifolius</tp:taxon-name></italic> Brunke (<bold>A</bold>); <italic><tp:taxon-name>Bolitogyrus pseudotortifolius</tp:taxon-name></italic> Brunke (<bold>B</bold>); <italic><tp:taxon-name>Bolitogyrus divisus</tp:taxon-name></italic> Brunke (same as <italic><tp:taxon-name>Bolitogyrus falini</tp:taxon-name></italic> Brunke) (<bold>C</bold>); <italic><tp:taxon-name>Bolitogyrus inexspectatus</tp:taxon-name></italic> Brunke (<bold>D</bold>); <italic><tp:taxon-name>Bolitogyrus cornutus</tp:taxon-name></italic> Brunke (<bold>E</bold>); <italic><tp:taxon-name>Bolitogyrus brevistellus</tp:taxon-name></italic> Brunke (<bold>F</bold>); <italic><tp:taxon-name>Bolitogyrus bufo</tp:taxon-name></italic> Brunke (<bold>G</bold>); <italic><tp:taxon-name>Bolitogyrus cheungi</tp:taxon-name></italic> Brunke (<bold>H</bold>); <italic><tp:taxon-name>Bolitogyrus gracilis</tp:taxon-name></italic> Brunke (<bold>I</bold>); <italic><tp:taxon-name>Bolitogyrus longistellus</tp:taxon-name></italic> Brunke (<bold>J</bold>); <italic><tp:taxon-name>Bolitogyrus thomasi</tp:taxon-name></italic> Brunke (<bold>K</bold>). Scale bar = 0.5 mm.</p></caption><graphic xmlns:xlink="http://www.w3.org/1999/xlink" xlink:href="zookeys-423-001-g024.jpg" position="float" orientation="portrait" xlink:type="simple"/></fig><fig id="F27" position="float" orientation="portrait"><label>Figure 27.</label><caption><p>Female tergite X: <italic><tp:taxon-name>Bolitogyrus tortifolius</tp:taxon-name></italic> Brunke (<bold>A</bold>); <italic><tp:taxon-name>Bolitogyrus pseudotortifolius</tp:taxon-name></italic> Brunke (<bold>B</bold>); <italic><tp:taxon-name>Bolitogyrus divisus</tp:taxon-name></italic> Brunke (same as <italic><tp:taxon-name>Bolitogyrus falini</tp:taxon-name></italic> Brunke) (<bold>C</bold>); <italic><tp:taxon-name>Bolitogyrus cornutus</tp:taxon-name></italic> Brunke (<bold>D</bold>); <italic><tp:taxon-name>Bolitogyrus bufo</tp:taxon-name></italic> Brunke (same as <italic><tp:taxon-name>Bolitogyrus gracilis</tp:taxon-name></italic>) (<bold>E</bold>); <italic><tp:taxon-name>Bolitogyrus cheungi</tp:taxon-name></italic> Brunke (<bold>F</bold>). Female gonocoxite (setae omitted): <italic><tp:taxon-name>Bolitogyrus salvini</tp:taxon-name></italic> (Sharp) (<bold>G</bold>); <italic><tp:taxon-name>Bolitogyrus fulgidus</tp:taxon-name></italic> (Sharp) (<bold>H</bold>). Scale bar = 0.5 mm</p></caption><graphic xmlns:xlink="http://www.w3.org/1999/xlink" xlink:href="zookeys-423-001-g027.jpg" position="float" orientation="portrait" xlink:type="simple"/></fig><fig id="F31" position="float" orientation="portrait"><label>Figure 31.</label><caption><p>Distribution of: <italic><tp:taxon-name>Bolitogyrus cheungi</tp:taxon-name></italic> Brunke and <italic><tp:taxon-name>Bolitogyrus cornutus</tp:taxon-name></italic> Brunke (<bold>A</bold>); <italic><tp:taxon-name>Bolitogyrus divisus</tp:taxon-name></italic> Brunke, <italic><tp:taxon-name>Bolitogyrus falini</tp:taxon-name></italic> Brunke, <italic><tp:taxon-name>Bolitogyrus inexspectatus</tp:taxon-name></italic> Brunke (<bold>B</bold>); <italic><tp:taxon-name>Bolitogyrus silex</tp:taxon-name></italic> Brunke, <italic><tp:taxon-name>Bolitogyrus strigifrons</tp:taxon-name></italic> (Wendeler) and <italic><tp:taxon-name>Bolitogyrus viridescens</tp:taxon-name></italic> Brunke (<bold>C</bold>); <italic><tp:taxon-name>Bolitogyrus marquezi</tp:taxon-name></italic> Brunke and <italic><tp:taxon-name>Bolitogyrus newtoni</tp:taxon-name></italic> Brunke (<bold>D</bold>).</p></caption><graphic xmlns:xlink="http://www.w3.org/1999/xlink" xlink:href="zookeys-423-001-g031.jpg" position="float" orientation="portrait" xlink:type="simple"/></fig><fig id="F7" position="float" orientation="portrait"><label>Figure 7.</label><caption><p>Pronotum, dorsal: <italic><tp:taxon-name>Bolitogyrus pictus</tp:taxon-name></italic> Smetana &amp; Zheng (<bold>A</bold>); <italic><tp:taxon-name>Bolitogyrus fulgidus</tp:taxon-name></italic> (Sharp) (<bold>B</bold>); <italic><tp:taxon-name>Bolitogyrus tortifolius</tp:taxon-name></italic> Brunke (<bold>C</bold>); <italic><tp:taxon-name>Bolitogyrus divisus</tp:taxon-name></italic> Brunke (<bold>D</bold>). Pronotum, lateral: <italic><tp:taxon-name>Bolitogyrus costaricensis</tp:taxon-name></italic> (Wendeler), male (<bold>E</bold>), female (<bold>F</bold>); <italic><tp:taxon-name>Bolitogyrus divisus</tp:taxon-name></italic>, male (<bold>G</bold>), female (<bold>H</bold>). Scale bars = 1 mm.</p></caption><graphic xmlns:xlink="http://www.w3.org/1999/xlink" xlink:href="zookeys-423-001-g007.jpg" position="float" orientation="portrait" xlink:type="simple"/></fig></tp:treatment-sec></tp:taxon-treatment>
