# Supplementary material for: A revision of the Neotropical species of Bolitogyrus Chevrolat, a geographically disjunct lineage of Staphylinini (Coleoptera, Staphylinidae)
Source: Zookeys. 2014 Jul 7;(423):1–113. doi: 10.3897/zookeys.423.7536 (PMC4106094; doi:10.3897/zookeys.423.7536)
Supplement: XML Treatment for Bolitogyrus gracilis [file zookeys.423.7536-treatment21.xml]

<!DOCTYPE tp:taxon-treatment
  PUBLIC "-//TaxonX//DTD Taxonomic Treatment Publishing DTD v0 20100105//EN" "tax-treatment-NSO.dtd">
<tp:taxon-treatment xmlns:tp="http://www.plazi.org/taxpub"><tp:treatment-meta><kwd-group><label>Taxon classification</label><kwd><named-content content-type="kingdom">Animalia</named-content></kwd><kwd><named-content content-type="order">Coleoptera</named-content></kwd><kwd><named-content content-type="family">Staphylinidae</named-content></kwd></kwd-group><mixed-citation publication-type="journal"><person-group><name><surname>Brunke</surname><given-names>Adam J.</given-names></name><name><surname>Solodovnikov</surname><given-names>Alexey</given-names></name></person-group><article-title>A revision of the Neotropical species of <italic>Bolitogyrus</italic> Chevrolat, a geographically disjunct lineage of Staphylinini (Coleoptera, Staphylinidae)</article-title><source>Zookeys</source><day>7</day><month>7</month><year>2014</year><volume>2014</volume><issue>423</issue><fpage>1</fpage><lpage>113</lpage><pub-id pub-id-type="doi">10.3897/zookeys.423.7536</pub-id></mixed-citation></tp:treatment-meta><tp:nomenclature><tp:taxon-name>
                                <tp:taxon-name-part taxon-name-part-type="genus">Bolitogyrus</tp:taxon-name-part>
                                <tp:taxon-name-part taxon-name-part-type="species">gracilis</tp:taxon-name-part>
                                <object-id xmlns:xlink="http://www.w3.org/1999/xlink" content-type="zoobank" xlink:type="simple">http://zoobank.org/4CDF1A6D-9EDA-4267-B50C-ED2D425CDC61</object-id>
                            </tp:taxon-name><tp:taxon-authority>Brunke</tp:taxon-authority><tp:taxon-status xmlns:xlink="http://www.w3.org/1999/xlink" xlink:type="simple">sp. n.</tp:taxon-status><xref ref-type="fig" rid="F22">Figs 22A–D</xref><xref ref-type="fig" rid="F24">, 24I</xref><xref ref-type="fig" rid="F30">, 30D (map)</xref></tp:nomenclature><tp:treatment-sec sec-type="Type locality"><title>Type locality.</title><p>Panama, Chiriquí, La Fortuna.</p></tp:treatment-sec><tp:treatment-sec sec-type="Type material"><title>Type material.</title><p><bold>Holotype</bold> ♂ (SEMC): PANAMA: Chiriquí, La Fortuna, “Hydro Trail”, <named-content xmlns:xlink="http://www.w3.org/1999/xlink" content-type="dwc:verbatimCoordinates" xlink:type="simple">08°42'N, 82°14'W</named-content>, 1150 m, 9.VI.1995, J. Ashe, R. Brooks, #164, ex. fungusy log [white printed label] / SM0002814 [white barcode label] / Holotype, <italic><tp:taxon-name>Bolitogyrus gracilis</tp:taxon-name></italic> Brunke, sp. n. [red printed label].</p><p><bold>Paratypes</bold> (11 ♂ 1 ♀, SEMC, ZMUC): <bold>PANAMA:</bold> Chiriquí, La Fortuna, “Rio Hornito Trail”, <named-content xmlns:xlink="http://www.w3.org/1999/xlink" content-type="dwc:verbatimCoordinates" xlink:type="simple">8°42'N, 82°14'W</named-content>, 1000 m, ex. fogging fungusy log, 11.VI.1995, J. Ashe &amp; R. Brooks, #175, SM0009068, 1♂ (SEMC), same except: “Quebrada Al. Trail”, 1250 m, #180, SM0015976, SM0004548, 2 ♂ (SEMC); Chiriquí, La Fortuna, “Cont. Divide Trail”, <named-content xmlns:xlink="http://www.w3.org/1999/xlink" content-type="dwc:verbatimCoordinates" xlink:type="simple">08°46'N, 82°12'W</named-content>, 1100 m, ex. fungusy log, 23.V.1995, J. &amp; A. Ashe, #046, SM0000357, SM0000364, 2 ♂ (SEMC), same except: 1150 m, ex. fungusy log, 9.VI.1995, J. Ashe &amp; R. Brooks, #150, SM0001353, SM0001357, SM0002394, SM0002396, SM0002397, SM0003164, SM0002398, 6♂ 1♀ (SEMC, ZMUC).</p></tp:treatment-sec><tp:treatment-sec sec-type="Diagnosis"><title>Diagnosis.</title><p>Within the Bullatus Lineage: pronotum with three punctures in dorsal row (c.f. <xref ref-type="fig" rid="F7">Fig. 7D</xref>); lateral margins of pronotum strongly converging anteriad (c.f. <xref ref-type="fig" rid="F7">Fig. 7C</xref>); male sternite VII not distinctly emarginate; median lobe entire and evenly converging to apex (<xref ref-type="fig" rid="F22">Fig. 22A</xref>).</p></tp:treatment-sec><tp:treatment-sec sec-type="Description"><title>Description.</title><p>Measurements ♂ (n=5): HW/HL 1.86–2.03; PW/PL 1.64–1.77; EW/EL 1.12–1.25; ESut/PL 0.77–0.93; PW/HW 1.10–1.14; forebody length 3.4–3.9 mm.</p><p>Measurements ♀ (n=2): HW/HL 1.78–1.79; PW/PL 1.59–1.62; EW/EL 1.28–1.32; ESut/PL 0.94–0.96; PW/HW 1.00–1.01; forebody length 3.78–4.03 mm.</p><p>Similar to <!--PageBreak--><italic><tp:taxon-name>Bolitogyrus cornutus</tp:taxon-name></italic> and differing only in the following: body much paler, pale to medium brown-orange to brown-yellow, without metallic reflections; paler portions of pronotum yellowish brown, pronotal protuberance only slightly paler in some specimens; elytra paler than in <italic><tp:taxon-name>Bolitogyrus cornutus</tp:taxon-name></italic>, reddish-brown to pale brown-yellow, epipleuron paler, yellow but less strongly contrasting with disc; dorsal abdomen with tergites III–V slightly paler than VI–VII, apex of tergite VII with linear, semi-circular or more triangular pale marking; tergite VIII pale, yellowish-brown but some specimens with lateral darkening; antennomeres I–V pale, yellowish brown; profemur with dark subapical band, meso- and metafemur with dark subapical band far from apex; frons generally more finely and densely sculptured; base of head with posterior protuberances less pronounced, flattened, their surface with coarse, asetose, often rugose punctures; microsculpture absent dorsally except as broken lines in depressions and near punctures, and well-developed fine lines on temples; pronotal disc with moderately dense, coarse, asetose punctures and micropunctures, microsculpture absent except as broken lines in depressions and near punctures; lateral areas with denser punctation; pronotal protuberance well developed and produced into a horn in males, smaller than that of <italic><tp:taxon-name>Bolitogyrus cornutus</tp:taxon-name></italic>, apex rounded not truncate, in females not produced into a horn but distinct; lateral margins of pronotum strongly convergent anteriad in both sexes; with three punctures in dorsal row; median lobe entire but apical portion with median suture and minutely notched in some specimens; in lateral view, median lobe slightly produced ventrad, narrowed at apical third and more gradually to acute apex (<xref ref-type="fig" rid="F22">Fig. 22C</xref>); in lateral view, paramere nearly reaching apex of median lobe, slightly sinuate and following contour of median lobe; in parameral view, median lobe gradually narrowing from apical third to apex, lateral portions more strongly sclerotized and indicating potential traces of lateral lobes (<xref ref-type="fig" rid="F22">Fig. 22A</xref>); paramere entire but with median suture; in parameral view, paramere narrow at middle, with lateral expansion at apical third (<xref ref-type="fig" rid="F22">Fig. 22A–B</xref>); peg setae fields present as a pair of thin (3-5 peg setae) lateral rows extending from maximum lateral extension of paramere to apex, broader at apex (<xref ref-type="fig" rid="F22">Fig. 22D</xref>); male sternite VII with distinct triangular glabrous area; male sternite VIII with transverse basal line not broken at middle, with apex slightly more emarginate than in <italic><tp:taxon-name>Bolitogyrus cornutus</tp:taxon-name></italic>, impressed and glabrous in deeper triangular area near emargination; male sternite IX with base more strongly asymmetrical, apex as narrow but not as deep (<xref ref-type="fig" rid="F24">Fig. 24I</xref>); female tergite X strongly constricted in basal half but slightly narrower in shape than in <italic><tp:taxon-name>Bolitogyrus cornutus</tp:taxon-name></italic>, base fused with accessory sclerite, with U-shaped emargination at apex (c.f. <xref ref-type="fig" rid="F27">Fig. 27E</xref>); female laterotergal sclerites more greatly expanded at base and overlapping with tergite X (<xref ref-type="fig" rid="F27">Fig. 27E</xref>).</p></tp:treatment-sec><tp:treatment-sec sec-type="Distribution"><title>Distribution.</title><p><xref ref-type="fig" rid="F30">Figure 30D</xref>. Known only from the type locality in Chiriquí province, Panama but probably occurs in adjacent Costa Rica.</p></tp:treatment-sec><tp:treatment-sec sec-type="Bionomics"><title>Bionomics.</title><p><italic><tp:taxon-name>Bolitogyrus gracilis</tp:taxon-name></italic> has been collected from fungusy logs at an elevational range of 1000-1250 m in May and June.</p></tp:treatment-sec><tp:treatment-sec sec-type="Etymology"><title>Etymology.</title><p>The species epithet means ‘slender’ and refers to the slender habitus created by the relatively long and thin abdomen, especially of male specimens.</p></tp:treatment-sec><tp:treatment-sec sec-type="Comments"><title>Comments.</title><p><italic><tp:taxon-name>Bolitogyrus gracilis</tp:taxon-name></italic> is not sympatric with any species that could be confused with it due to the pale coloration and coarse sculpture but is most similar in habitus to <italic><tp:taxon-name>Bolitogyrus bufo</tp:taxon-name></italic>, <italic><tp:taxon-name>Bolitogyrus thomasi</tp:taxon-name></italic>, <italic><tp:taxon-name>Bolitogyrus brevistellus</tp:taxon-name></italic> and <italic><tp:taxon-name>Bolitogyrus cheungi</tp:taxon-name></italic>. Without distributional information, males of <italic><tp:taxon-name>Bolitogyrus gracilis</tp:taxon-name></italic> should be dissected to confirm their identity.</p><!--PageBreak--></tp:treatment-sec><tp:treatment-sec><!--Section generated to contain objects referenced in tp:taxon-treatment.--><fig id="F22" position="float" orientation="portrait"><label>Figure 22.</label><caption><p>Aedeagus, parameral view (<bold>A, E, G</bold>). Aedeagus, lateral view (<bold>C, H</bold>). Paramere, parameral view (<bold>B</bold>). Underside of parameral lobe, with peg setae (D, F, <bold>I</bold>). <italic><tp:taxon-name>Bolitogyrus gracilis</tp:taxon-name></italic> Brunke (<bold>A–D</bold>); <italic><tp:taxon-name>Bolitogyrus longistellus</tp:taxon-name></italic> Brunke (<bold>E–F</bold>), median lobe in lateral view similar to <italic><tp:taxon-name>Bolitogyrus gracilis</tp:taxon-name></italic>; <italic><tp:taxon-name>Bolitogyrus thomasi</tp:taxon-name></italic> Brunke (<bold>G–I</bold>). Scale bar = 0.5 mm (<bold>A–C, E, G, H</bold>), 0.1 mm (<bold>D, F, I</bold>).</p></caption><graphic xmlns:xlink="http://www.w3.org/1999/xlink" xlink:href="zookeys-423-001-g022.jpg" position="float" orientation="portrait" xlink:type="simple"/></fig><fig id="F24" position="float" orientation="portrait"><label>Figure 24.</label><caption><p>Male sternite IX. <italic><tp:taxon-name>Bolitogyrus tortifolius</tp:taxon-name></italic> Brunke (<bold>A</bold>); <italic><tp:taxon-name>Bolitogyrus pseudotortifolius</tp:taxon-name></italic> Brunke (<bold>B</bold>); <italic><tp:taxon-name>Bolitogyrus divisus</tp:taxon-name></italic> Brunke (same as <italic><tp:taxon-name>Bolitogyrus falini</tp:taxon-name></italic> Brunke) (<bold>C</bold>); <italic><tp:taxon-name>Bolitogyrus inexspectatus</tp:taxon-name></italic> Brunke (<bold>D</bold>); <italic><tp:taxon-name>Bolitogyrus cornutus</tp:taxon-name></italic> Brunke (<bold>E</bold>); <italic><tp:taxon-name>Bolitogyrus brevistellus</tp:taxon-name></italic> Brunke (<bold>F</bold>); <italic><tp:taxon-name>Bolitogyrus bufo</tp:taxon-name></italic> Brunke (<bold>G</bold>); <italic><tp:taxon-name>Bolitogyrus cheungi</tp:taxon-name></italic> Brunke (<bold>H</bold>); <italic><tp:taxon-name>Bolitogyrus gracilis</tp:taxon-name></italic> Brunke (<bold>I</bold>); <italic><tp:taxon-name>Bolitogyrus longistellus</tp:taxon-name></italic> Brunke (<bold>J</bold>); <italic><tp:taxon-name>Bolitogyrus thomasi</tp:taxon-name></italic> Brunke (<bold>K</bold>). Scale bar = 0.5 mm.</p></caption><graphic xmlns:xlink="http://www.w3.org/1999/xlink" xlink:href="zookeys-423-001-g024.jpg" position="float" orientation="portrait" xlink:type="simple"/></fig><fig id="F30" position="float" orientation="portrait"><label>Figure 30.</label><caption><p>Distribution of: <italic><tp:taxon-name>Bolitogyrus salvini</tp:taxon-name></italic> (Sharp) morphotypes (<bold>A</bold>); <italic><tp:taxon-name>Bolitogyrus apicofasciatus</tp:taxon-name></italic> Brunke and <italic><tp:taxon-name>Bolitogyrus bullatus</tp:taxon-name></italic> (Sharp) (<bold>B</bold>); <italic><tp:taxon-name>Bolitogyrus pseudotortifolius</tp:taxon-name></italic> Brunke and <italic><tp:taxon-name>Bolitogyrus tortifolius</tp:taxon-name></italic> Brunke (<bold>C</bold>); <italic><tp:taxon-name>Bolitogyrus brevistellus</tp:taxon-name></italic> Brunke, <italic><tp:taxon-name>Bolitogyrus bufo</tp:taxon-name></italic> Brunke, <italic><tp:taxon-name>Bolitogyrus gracilis</tp:taxon-name></italic> Brunke, <italic><tp:taxon-name>Bolitogyrus longistellus</tp:taxon-name></italic> Brunke and <italic><tp:taxon-name>Bolitogyrus thomasi</tp:taxon-name></italic> Brunke (<bold>D</bold>).</p></caption><graphic xmlns:xlink="http://www.w3.org/1999/xlink" xlink:href="zookeys-423-001-g030.jpg" position="float" orientation="portrait" xlink:type="simple"/></fig><fig id="F7" position="float" orientation="portrait"><label>Figure 7.</label><caption><p>Pronotum, dorsal: <italic><tp:taxon-name>Bolitogyrus pictus</tp:taxon-name></italic> Smetana &amp; Zheng (<bold>A</bold>); <italic><tp:taxon-name>Bolitogyrus fulgidus</tp:taxon-name></italic> (Sharp) (<bold>B</bold>); <italic><tp:taxon-name>Bolitogyrus tortifolius</tp:taxon-name></italic> Brunke (<bold>C</bold>); <italic><tp:taxon-name>Bolitogyrus divisus</tp:taxon-name></italic> Brunke (<bold>D</bold>). Pronotum, lateral: <italic><tp:taxon-name>Bolitogyrus costaricensis</tp:taxon-name></italic> (Wendeler), male (<bold>E</bold>), female (<bold>F</bold>); <italic><tp:taxon-name>Bolitogyrus divisus</tp:taxon-name></italic>, male (<bold>G</bold>), female (<bold>H</bold>). Scale bars = 1 mm.</p></caption><graphic xmlns:xlink="http://www.w3.org/1999/xlink" xlink:href="zookeys-423-001-g007.jpg" position="float" orientation="portrait" xlink:type="simple"/></fig><fig id="F27" position="float" orientation="portrait"><label>Figure 27.</label><caption><p>Female tergite X: <italic><tp:taxon-name>Bolitogyrus tortifolius</tp:taxon-name></italic> Brunke (<bold>A</bold>); <italic><tp:taxon-name>Bolitogyrus pseudotortifolius</tp:taxon-name></italic> Brunke (<bold>B</bold>); <italic><tp:taxon-name>Bolitogyrus divisus</tp:taxon-name></italic> Brunke (same as <italic><tp:taxon-name>Bolitogyrus falini</tp:taxon-name></italic> Brunke) (<bold>C</bold>); <italic><tp:taxon-name>Bolitogyrus cornutus</tp:taxon-name></italic> Brunke (<bold>D</bold>); <italic><tp:taxon-name>Bolitogyrus bufo</tp:taxon-name></italic> Brunke (same as <italic><tp:taxon-name>Bolitogyrus gracilis</tp:taxon-name></italic>) (<bold>E</bold>); <italic><tp:taxon-name>Bolitogyrus cheungi</tp:taxon-name></italic> Brunke (<bold>F</bold>). Female gonocoxite (setae omitted): <italic><tp:taxon-name>Bolitogyrus salvini</tp:taxon-name></italic> (Sharp) (<bold>G</bold>); <italic><tp:taxon-name>Bolitogyrus fulgidus</tp:taxon-name></italic> (Sharp) (<bold>H</bold>). Scale bar = 0.5 mm</p></caption><graphic xmlns:xlink="http://www.w3.org/1999/xlink" xlink:href="zookeys-423-001-g027.jpg" position="float" orientation="portrait" xlink:type="simple"/></fig></tp:treatment-sec></tp:taxon-treatment>
