# Supplementary material for: A revision of the Neotropical species of Bolitogyrus Chevrolat, a geographically disjunct lineage of Staphylinini (Coleoptera, Staphylinidae)
Source: Zookeys. 2014 Jul 7;(423):1–113. doi: 10.3897/zookeys.423.7536 (PMC4106094; doi:10.3897/zookeys.423.7536)
Supplement: XML Treatment for Bolitogyrus thomasi [file zookeys.423.7536-treatment23.xml]

<!DOCTYPE tp:taxon-treatment
  PUBLIC "-//TaxonX//DTD Taxonomic Treatment Publishing DTD v0 20100105//EN" "tax-treatment-NSO.dtd">
<tp:taxon-treatment xmlns:tp="http://www.plazi.org/taxpub"><tp:treatment-meta><kwd-group><label>Taxon classification</label><kwd><named-content content-type="kingdom">Animalia</named-content></kwd><kwd><named-content content-type="order">Coleoptera</named-content></kwd><kwd><named-content content-type="family">Staphylinidae</named-content></kwd></kwd-group><mixed-citation publication-type="journal"><person-group><name><surname>Brunke</surname><given-names>Adam J.</given-names></name><name><surname>Solodovnikov</surname><given-names>Alexey</given-names></name></person-group><article-title>A revision of the Neotropical species of <italic>Bolitogyrus</italic> Chevrolat, a geographically disjunct lineage of Staphylinini (Coleoptera, Staphylinidae)</article-title><source>Zookeys</source><day>7</day><month>7</month><year>2014</year><volume>2014</volume><issue>423</issue><fpage>1</fpage><lpage>113</lpage><pub-id pub-id-type="doi">10.3897/zookeys.423.7536</pub-id></mixed-citation></tp:treatment-meta><tp:nomenclature><tp:taxon-name>
                                <tp:taxon-name-part taxon-name-part-type="genus">Bolitogyrus</tp:taxon-name-part>
                                <tp:taxon-name-part taxon-name-part-type="species">thomasi</tp:taxon-name-part>
                                <object-id xmlns:xlink="http://www.w3.org/1999/xlink" content-type="zoobank" xlink:type="simple">http://zoobank.org/24ABD9CD-8BD3-481F-98C2-B08CE1F1A676</object-id>
                            </tp:taxon-name><tp:taxon-authority>Brunke</tp:taxon-authority><tp:taxon-status xmlns:xlink="http://www.w3.org/1999/xlink" xlink:type="simple">sp. n.</tp:taxon-status><xref ref-type="fig" rid="F14">Figs 14F</xref><xref ref-type="fig" rid="F22">, 22G–I</xref><xref ref-type="fig" rid="F24">, 24K</xref><xref ref-type="fig" rid="F30">, 30D (map)</xref></tp:nomenclature><tp:treatment-sec sec-type="Type locality"><title>Type locality.</title><p>COSTA RICA, Heredia, 16 km SSE of La Virgen.</p></tp:treatment-sec><tp:treatment-sec sec-type="Type material"><title>Type material.</title><p><bold>Holotype</bold> ♂ (PTC): COSTA RICA, Heredia, 16 SSE La Virgen, 1050-1150 MTS. [white printed label] / ex. flight intercept, ‘11/TN/06/001’, 21/Mar/01, ALAS-INBIO [white printed label] / Holotype, <italic><tp:taxon-name>Bolitogyrus thomasi</tp:taxon-name></italic> Brunke, sp. n. [red printed label].</p></tp:treatment-sec><tp:treatment-sec sec-type="Diagnosis"><title>Diagnosis.</title><p>Within the Bullatus Lineage: pronotum with three punctures in dorsal row (c.f. <xref ref-type="fig" rid="F7">Fig. 7D</xref>); lateral margins of pronotum strongly converging anteriad (c.f. <xref ref-type="fig" rid="F7">Fig. 7C</xref>); male sternite VII strongly emarginate and about as deep as wide; median lobe entire and evenly converging to apex (<xref ref-type="fig" rid="F22">Fig. 22G</xref>).</p></tp:treatment-sec><tp:treatment-sec sec-type="Description"><title>Description.</title><p>Measurements ♂ (n=1): HW/HL 2.05; PW/PL 1.63; EW/EL 1.27; ESut/PL 0.76; PW/HW 1.13; forebody length 3.9 mm.</p><p>Similar to <!--PageBreak--><italic><tp:taxon-name>Bolitogyrus cornutus</tp:taxon-name></italic> and differing only in the following: body much paler, pale to medium brown-orange, without metallic reflections; paler portions of pronotum yellowish brown, pronotal protuberance only slightly paler; elytra paler than in <italic><tp:taxon-name>Bolitogyrus cornutus</tp:taxon-name></italic>, reddish-brown, epipleuron paler, yellow but less strongly contrasting with disc; dorsal abdomen with tergites III–V slightly paler than VI–VII, apex of tergite VII with nearly linear, pale marking; tergite VIII pale, yellowish-brown but with lateral darkening; antennomeres I–V pale, yellowish brown, apical antennomere distinctly paler than and contrasting with previous segments, yellow to light yellow; profemur with distinct, dark subapical band, meso- and metafemur with dark subapical band far from apex; frons finely and densely sculptured, less glossy than in <italic><tp:taxon-name>Bolitogyrus cornutus</tp:taxon-name></italic>; base of head with posterior protuberances less pronounced, flattened, their surface with coarse, asetose and often rugose punctures; microsculpture absent dorsally except as broken lines in depressions and near punctures and well-developed fine lines on temples; pronotal disc with moderately dense, coarse, asetose punctures and micropunctures, microsculpture absent except as broken lines in depressions and near punctures; lateral areas with denser punctation; pronotal protuberance well developed and produced into a horn in males, smaller than that of <italic><tp:taxon-name>Bolitogyrus cornutus</tp:taxon-name></italic>, apex rounded not truncate; lateral margins of pronotum strongly convergent anteriad; with three punctures in dorsal row; median lobe entire but apical portion with median suture and minutely notched; in lateral view, median lobe slightly produced ventrad, narrowed to acute apex, apical portion with slight flange (<xref ref-type="fig" rid="F22">Fig. 22H</xref>); paramere nearly reaching apex of median lobe; in parameral view, median lobe gradually narrowing from apical third to apex, lateral portions more strongly sclerotized and indicating potential traces of lateral lobes (<xref ref-type="fig" rid="F22">Fig. 22G</xref>); paramere entire but with median suture, apical portion in parameral view with triangular notch and very narrowly divided at middle by suture for a short distance; in parameral view, paramere subparallel distal from base, gradually dilated to apex in apical fourth (<xref ref-type="fig" rid="F22">Fig. 22G</xref>); peg setae fields present as a pair of lateral rows of nearly uniform width, extending from apical fourth to apex (<xref ref-type="fig" rid="F22">Fig. 22I</xref>); male sternite VII with distinct and deep emargination, about as deep as broad, with broad and elongate, flattened, glabrous area (<xref ref-type="fig" rid="F14">Fig. 14F</xref>); male sternite VIII with transverse basal line broken at middle, with apex slightly more emarginate than in <italic><tp:taxon-name>Bolitogyrus cornutus</tp:taxon-name></italic>, impressed and glabrous in elongate, triangular area near emargination; male sternite IX with base more strongly asymmetrical, apex as narrow but not as deep (<xref ref-type="fig" rid="F24">Fig. 24K</xref>). Female unknown.</p></tp:treatment-sec><tp:treatment-sec sec-type="Distribution"><title>Distribution.</title><p><xref ref-type="fig" rid="F30">Figure 30D</xref>. Known only from the type locality on the Caribbean foothills of Barva Volcano in the Central Cordillera, Costa Rica.</p></tp:treatment-sec><tp:treatment-sec sec-type="Bionomics"><title>Bionomics.</title><p>The holotype was captured by a flight intercept trap at 1050-1150 m in March.</p></tp:treatment-sec><tp:treatment-sec sec-type="Etymology"><title>Etymology.</title><p>The first author would like to dedicate this species to his colleague Paul N. Thomas (Chicago, Illinois, U.S.A.), whose collecting expeditions in Costa Rica resulted in a significant and dominant portion of the material studied for the present revision.</p></tp:treatment-sec><tp:treatment-sec sec-type="Comments"><title>Comments.</title><p><italic><tp:taxon-name>Bolitogyrus thomasi</tp:taxon-name></italic> is most similar to other species of the Cornutus Group, especially <italic><tp:taxon-name>Bolitogyrus bufo</tp:taxon-name></italic>. However, none of these species are sympatric with it. Without distributional information, males may be identified by the deep emargination on sternite VII, which is about as deep as wide.</p></tp:treatment-sec><tp:treatment-sec><!--Section generated to contain objects referenced in tp:taxon-treatment.--><fig id="F14" position="float" orientation="portrait"><label>Figure 14.</label><caption><p>Abdomen, dorsal: <italic><tp:taxon-name>Bolitogyrus bullatus</tp:taxon-name></italic> (Sharp) (<bold>A</bold>); <italic><tp:taxon-name>Bolitogyrus apicofasciatus</tp:taxon-name></italic> Brunke (<bold>B</bold>); <italic><tp:taxon-name>Bolitogyrus divisus</tp:taxon-name></italic> Brunke (<bold>C</bold>); <italic><tp:taxon-name>Bolitogyrus falini</tp:taxon-name></italic> Brunke (<bold>D</bold>). Abdomen ventral: <italic><tp:taxon-name>Bolitogyrus bufo</tp:taxon-name></italic> Brunke (<bold>E</bold>); <italic><tp:taxon-name>Bolitogyrus thomasi</tp:taxon-name></italic> (<bold>F</bold>). Scale bars = 1 mm.</p></caption><graphic xmlns:xlink="http://www.w3.org/1999/xlink" xlink:href="zookeys-423-001-g014.jpg" position="float" orientation="portrait" xlink:type="simple"/></fig><fig id="F22" position="float" orientation="portrait"><label>Figure 22.</label><caption><p>Aedeagus, parameral view (<bold>A, E, G</bold>). Aedeagus, lateral view (<bold>C, H</bold>). Paramere, parameral view (<bold>B</bold>). Underside of parameral lobe, with peg setae (D, F, <bold>I</bold>). <italic><tp:taxon-name>Bolitogyrus gracilis</tp:taxon-name></italic> Brunke (<bold>A–D</bold>); <italic><tp:taxon-name>Bolitogyrus longistellus</tp:taxon-name></italic> Brunke (<bold>E–F</bold>), median lobe in lateral view similar to <italic><tp:taxon-name>Bolitogyrus gracilis</tp:taxon-name></italic>; <italic><tp:taxon-name>Bolitogyrus thomasi</tp:taxon-name></italic> Brunke (<bold>G–I</bold>). Scale bar = 0.5 mm (<bold>A–C, E, G, H</bold>), 0.1 mm (<bold>D, F, I</bold>).</p></caption><graphic xmlns:xlink="http://www.w3.org/1999/xlink" xlink:href="zookeys-423-001-g022.jpg" position="float" orientation="portrait" xlink:type="simple"/></fig><fig id="F24" position="float" orientation="portrait"><label>Figure 24.</label><caption><p>Male sternite IX. <italic><tp:taxon-name>Bolitogyrus tortifolius</tp:taxon-name></italic> Brunke (<bold>A</bold>); <italic><tp:taxon-name>Bolitogyrus pseudotortifolius</tp:taxon-name></italic> Brunke (<bold>B</bold>); <italic><tp:taxon-name>Bolitogyrus divisus</tp:taxon-name></italic> Brunke (same as <italic><tp:taxon-name>Bolitogyrus falini</tp:taxon-name></italic> Brunke) (<bold>C</bold>); <italic><tp:taxon-name>Bolitogyrus inexspectatus</tp:taxon-name></italic> Brunke (<bold>D</bold>); <italic><tp:taxon-name>Bolitogyrus cornutus</tp:taxon-name></italic> Brunke (<bold>E</bold>); <italic><tp:taxon-name>Bolitogyrus brevistellus</tp:taxon-name></italic> Brunke (<bold>F</bold>); <italic><tp:taxon-name>Bolitogyrus bufo</tp:taxon-name></italic> Brunke (<bold>G</bold>); <italic><tp:taxon-name>Bolitogyrus cheungi</tp:taxon-name></italic> Brunke (<bold>H</bold>); <italic><tp:taxon-name>Bolitogyrus gracilis</tp:taxon-name></italic> Brunke (<bold>I</bold>); <italic><tp:taxon-name>Bolitogyrus longistellus</tp:taxon-name></italic> Brunke (<bold>J</bold>); <italic><tp:taxon-name>Bolitogyrus thomasi</tp:taxon-name></italic> Brunke (<bold>K</bold>). Scale bar = 0.5 mm.</p></caption><graphic xmlns:xlink="http://www.w3.org/1999/xlink" xlink:href="zookeys-423-001-g024.jpg" position="float" orientation="portrait" xlink:type="simple"/></fig><fig id="F30" position="float" orientation="portrait"><label>Figure 30.</label><caption><p>Distribution of: <italic><tp:taxon-name>Bolitogyrus salvini</tp:taxon-name></italic> (Sharp) morphotypes (<bold>A</bold>); <italic><tp:taxon-name>Bolitogyrus apicofasciatus</tp:taxon-name></italic> Brunke and <italic><tp:taxon-name>Bolitogyrus bullatus</tp:taxon-name></italic> (Sharp) (<bold>B</bold>); <italic><tp:taxon-name>Bolitogyrus pseudotortifolius</tp:taxon-name></italic> Brunke and <italic><tp:taxon-name>Bolitogyrus tortifolius</tp:taxon-name></italic> Brunke (<bold>C</bold>); <italic><tp:taxon-name>Bolitogyrus brevistellus</tp:taxon-name></italic> Brunke, <italic><tp:taxon-name>Bolitogyrus bufo</tp:taxon-name></italic> Brunke, <italic><tp:taxon-name>Bolitogyrus gracilis</tp:taxon-name></italic> Brunke, <italic><tp:taxon-name>Bolitogyrus longistellus</tp:taxon-name></italic> Brunke and <italic><tp:taxon-name>Bolitogyrus thomasi</tp:taxon-name></italic> Brunke (<bold>D</bold>).</p></caption><graphic xmlns:xlink="http://www.w3.org/1999/xlink" xlink:href="zookeys-423-001-g030.jpg" position="float" orientation="portrait" xlink:type="simple"/></fig><fig id="F7" position="float" orientation="portrait"><label>Figure 7.</label><caption><p>Pronotum, dorsal: <italic><tp:taxon-name>Bolitogyrus pictus</tp:taxon-name></italic> Smetana &amp; Zheng (<bold>A</bold>); <italic><tp:taxon-name>Bolitogyrus fulgidus</tp:taxon-name></italic> (Sharp) (<bold>B</bold>); <italic><tp:taxon-name>Bolitogyrus tortifolius</tp:taxon-name></italic> Brunke (<bold>C</bold>); <italic><tp:taxon-name>Bolitogyrus divisus</tp:taxon-name></italic> Brunke (<bold>D</bold>). Pronotum, lateral: <italic><tp:taxon-name>Bolitogyrus costaricensis</tp:taxon-name></italic> (Wendeler), male (<bold>E</bold>), female (<bold>F</bold>); <italic><tp:taxon-name>Bolitogyrus divisus</tp:taxon-name></italic>, male (<bold>G</bold>), female (<bold>H</bold>). Scale bars = 1 mm.</p></caption><graphic xmlns:xlink="http://www.w3.org/1999/xlink" xlink:href="zookeys-423-001-g007.jpg" position="float" orientation="portrait" xlink:type="simple"/></fig></tp:treatment-sec></tp:taxon-treatment>
