# Supplementary material for: A revision of the Neotropical species of Bolitogyrus Chevrolat, a geographically disjunct lineage of Staphylinini (Coleoptera, Staphylinidae)
Source: Zookeys. 2014 Jul 7;(423):1–113. doi: 10.3897/zookeys.423.7536 (PMC4106094; doi:10.3897/zookeys.423.7536)
Supplement: XML Treatment for Bolitogyrus falini [file zookeys.423.7536-treatment25.xml]

<!DOCTYPE tp:taxon-treatment
  PUBLIC "-//TaxonX//DTD Taxonomic Treatment Publishing DTD v0 20100105//EN" "tax-treatment-NSO.dtd">
<tp:taxon-treatment xmlns:tp="http://www.plazi.org/taxpub"><tp:treatment-meta><kwd-group><label>Taxon classification</label><kwd><named-content content-type="kingdom">Animalia</named-content></kwd><kwd><named-content content-type="order">Coleoptera</named-content></kwd><kwd><named-content content-type="family">Staphylinidae</named-content></kwd></kwd-group><mixed-citation publication-type="journal"><person-group><name><surname>Brunke</surname><given-names>Adam J.</given-names></name><name><surname>Solodovnikov</surname><given-names>Alexey</given-names></name></person-group><article-title>A revision of the Neotropical species of <italic>Bolitogyrus</italic> Chevrolat, a geographically disjunct lineage of Staphylinini (Coleoptera, Staphylinidae)</article-title><source>Zookeys</source><day>7</day><month>7</month><year>2014</year><volume>2014</volume><issue>423</issue><fpage>1</fpage><lpage>113</lpage><pub-id pub-id-type="doi">10.3897/zookeys.423.7536</pub-id></mixed-citation></tp:treatment-meta><tp:nomenclature><tp:taxon-name>
                                <tp:taxon-name-part taxon-name-part-type="genus">Bolitogyrus</tp:taxon-name-part>
                                <tp:taxon-name-part taxon-name-part-type="species">falini</tp:taxon-name-part>
                                <object-id xmlns:xlink="http://www.w3.org/1999/xlink" content-type="zoobank" xlink:type="simple">http://zoobank.org/420068FB-254B-4D4B-BC3F-A7B5EC1596CE</object-id>
                            </tp:taxon-name><tp:taxon-authority>Brunke</tp:taxon-authority><tp:taxon-status xmlns:xlink="http://www.w3.org/1999/xlink" xlink:type="simple">sp. n.</tp:taxon-status><xref ref-type="fig" rid="F14">Figs 14D</xref><xref ref-type="fig" rid="F20">, 20H–L</xref><xref ref-type="fig" rid="F32">, 32B</xref><xref ref-type="fig" rid="F31">, 31B (map)</xref></tp:nomenclature><tp:treatment-sec sec-type="Type locality"><title>Type locality.</title><p>COSTA RICA, <italic>Puntarenas</italic>, Las Alturas Biological Station.</p></tp:treatment-sec><tp:treatment-sec sec-type="Type material"><title>Type material.</title><p><bold>Holotype</bold> ♂ (SEMC): COSTA RICA, Puntarenas Prov., Las Alturas Biol. Sta., 1600 m, <named-content xmlns:xlink="http://www.w3.org/1999/xlink" content-type="dwc:verbatimCoordinates" xlink:type="simple">08°56.17'N, 82°50.01'W</named-content>, 31.V.2004, J.S. Ashe, Z. Falin, I. Hinojosa, Ex. fungus covered logs, CR1AFH04 066 [white printed label] / SM0607578 [white barcode label] / Holotype, <italic><tp:taxon-name>Bolitogyrus falini</tp:taxon-name></italic> Brunke, sp. n. [red printed label].</p><p><bold>Paratypes</bold> (31 ♂ 12 ♀, INBIO, PTC, SEMC, ZMUC): same as holotype, SM0607515, 1 ♂ (SEMC). <bold>COSTA RICA:</bold> <!--PageBreak--><italic>Puntarenas</italic>, Altimira biological station, <named-content xmlns:xlink="http://www.w3.org/1999/xlink" content-type="dwc:verbatimCoordinates" xlink:type="simple">9°01.76'N, 83°00.49'W</named-content>, 1510-1600 m, ex. fungus covered logs, 5.VI.2004, CR1AFH04 109, SM0607622, SM0607623, SM0607624, 2 ♂ 1 ♀ (SEMC), same except: 6.VI.2004, ex. pyrethrum fogging hollow tree, CR1AFH04 133, SM0607659, 1 ♂ (SEMC), same except: 4 to 7.VI.2004, flight intercept trap, CR1AFH04 144, SM0606693, SM0606698, 2 ♂ (SEMC); Alturas de Coton biological station, 1490 m, ex. fog logs, 27.III.2000, CR-1099, P.N. Thomas, 1 ♂ (PTC); Coto Brus, Est. Pittier, 1500 m, 5 to 6.IX.2000, R. González Luz, L_S_330030_578645 #63373, INB0003336210, 1 ♂ (INBIO); Durika Biological Reserve, <named-content xmlns:xlink="http://www.w3.org/1999/xlink" content-type="dwc:verbatimCoordinates" xlink:type="simple">9°15.966 N, 83°14.201 W</named-content>, 1460 m, premontane moist forest, creek valley site, FIT, 15-18.VI.2012, leg. Solodovnikov, Brunke, Puliafico &amp; Selvantharan, 1 ♂ (ZMUC), same except: fogging fungusy logs, 15.VI.2012, 1 ♂ (ZMUC); Hacienda La Amistad, <named-content xmlns:xlink="http://www.w3.org/1999/xlink" content-type="dwc:verbatimCoordinates" xlink:type="simple">8°56.395'N, 82°47.465'W</named-content>, 1500 m, premontane moist forest, fogging fungusy logs, 9.VI.2012, leg. Solodovnikov, Brunke Puliafico &amp; Selvantharan, 3 ♂ 2 ♀ (ZMUC), same except: FIT, 9-13.VI.2012, 1 ♀ (ZMUC); La Amistad National Park, Est. Las Mellizas, Finca Cafrosa, 1300 m, III.1990, M. Ramirez &amp; G. Mora, 316100-596100, CR1000162659, CR1000162719, CR1000163702, 1 ♂ 2 ♀ (INBIO, ZMUC); Las Cruces biological station, <named-content xmlns:xlink="http://www.w3.org/1999/xlink" content-type="dwc:verbatimCoordinates" xlink:type="simple">8°47.17'N, 82°50.01'W</named-content>, 1330 m, ex. fungus covered logs, 29.V.2004, J.S. Ashe, Z. Falin, I. Hinojosa, CR1AFH04 023, SM0607636, SM0607637, 1 ♂ 1 ♀ (SEMC); Las Alturas biological station, <named-content xmlns:xlink="http://www.w3.org/1999/xlink" content-type="dwc:verbatimCoordinates" xlink:type="simple">8°56.17'N, 82°50.01'W</named-content>, 1660 m, ex. pyrethrum fogging tree covered with fleshy white polypores, 31.V.2004, J.S. Ashe, Z. Falin, I. Hinojosa, CR1AFH04 065, SM0607632, 1 ♂ (SEMC), same locality except: ex. fungus covered logs, 1.VI.2004, CR1AFH04 069, SM0607565, SM0607566, SM0607567, SM0607568, 3 ♂ 1 ♀ (SEMC), same locality except: fungus covered logs, 31.V.2004, CR1AFH04 067, SM0607579, 1 ♀ (SEMC), same locality except: fungus covered logs, 2.VI.2004, CR1AFH04 084, SM0607514, 1 ♀ (SEMC), same locality except: fungus covered logs, 3.VI.2004, CR1AFH04 093, SM0607516, SM0607517, 1 ♂ 1 ♀ (SEMC). <bold>PANAMA:</bold> <italic>Chiriquí</italic>, 27.7 km W Volcan, Hartmann’s Finca, <named-content xmlns:xlink="http://www.w3.org/1999/xlink" content-type="dwc:verbatimCoordinates" xlink:type="simple">8°51'48"N, 82°44'36"W</named-content>, 1450 m, ex. fungusy log, 17.VI.1996, J. Ashe, R. Brooks, PAN1AB96 168, SM0050727, SM0050720, SM0039648, 3 ♂ 1 ♀ (SEMC), same locality except: <named-content xmlns:xlink="http://www.w3.org/1999/xlink" content-type="dwc:verbatimCoordinates" xlink:type="simple">8°45'N, 82°48'W</named-content>, 1450 m, fogging fungusy log, 14.VI.1995, #213, SM0005196, 1 ♂ (SEMC), same except: 15.VI.1995, #223, SM0021106, SM0021117, 2 ♂ (SEMC), 16.VI.1995, #226, SM0000554, SM0000849, SM0000890, SM0005582, SM0021210, 5 ♂ (SEMC).</p></tp:treatment-sec><tp:treatment-sec sec-type="Diagnosis"><title>Diagnosis.</title><p>Within the Bullatus Lineage: pronotum with three punctures in the dorsal row (<xref ref-type="fig" rid="F7">Fig. 7D</xref>); lateral margins of pronotum only weakly convergent anteriad, sides nearly straight in anterior half (<xref ref-type="fig" rid="F7">Fig. 7D</xref>); genital segment of both sexes dark, not contrasting with previous segments (<xref ref-type="fig" rid="F14">Fig. 14D</xref>).</p></tp:treatment-sec><tp:treatment-sec sec-type="Description"><title>Description.</title><p>Measurements ♂ (n=5): HW/HL 1.62–1.71; PW/PL 1.44–1.60; EW/EL 1.21–1.29; ESut/PL 0.81–0.92; PW/HW 1.03–1.06; forebody length 3.8–4.2 mm.</p><p>Measurements ♀ (n=5): HW/HL 1.57–1.65; PW/PL 1.52–1.56; EW/EL 1.19–1.32; ESut/PL 0.85–0.92; PW/HW 1.03–1.06; forebody length 4.1–4.3 mm.</p><p>Similar to <!--PageBreak--><italic><tp:taxon-name>Bolitogyrus divisus</tp:taxon-name></italic> and differing only in the following: pale areas of pronotum usually darker, orange-brown; tergite VIII always at least partially darkened apically or laterally; genital segment of both sexes dark, dark brown (<xref ref-type="fig" rid="F14">Fig. 14D</xref>); lateral lobes of aedeagus with subapical tooth on dorsal face, tooth flattened, apex of lateral lobe flanged, not evenly cylindrical (<xref ref-type="fig" rid="F32">Fig. 32B</xref>); some specimens with less-dilated paramere and with fields of peg setae less expanded basally and apically; paramere generally with sides of apical portion convergent and apex narrower.</p></tp:treatment-sec><tp:treatment-sec sec-type="Distribution"><title>Distribution.</title><p><xref ref-type="fig" rid="F31">Figure 31B</xref>. This species is only known to occur along the eastern portion of the Talamanca Cordillera in both Costa Rica and Panama.</p></tp:treatment-sec><tp:treatment-sec sec-type="Bionomics"><title>Bionomics.</title><p><italic><tp:taxon-name>Bolitogyrus falini</tp:taxon-name></italic> has been collected in March, May and June, and November, at elevations ranging from 1300-1660 m, from fungusy wood and using an FIT.</p></tp:treatment-sec><tp:treatment-sec sec-type="Etymology"><title>Etymology.</title><p>This species is dedicated to our colleague Zack Falin (SEMC), who collected many specimens of <italic><tp:taxon-name>Bolitogyrus</tp:taxon-name></italic> during extensive fieldwork in Central America.</p></tp:treatment-sec><tp:treatment-sec sec-type="Comments"><title>Comments.</title><p><italic><tp:taxon-name>Bolitogyrus falini</tp:taxon-name></italic> is sympatric with and similar to <italic><tp:taxon-name>Bolitogyrus bullatus</tp:taxon-name></italic> and <italic><tp:taxon-name>Bolitogyrus pseudotortifolius</tp:taxon-name></italic> but can be distinguished by the pronotum with three punctures in the dorsal row. <italic><tp:taxon-name>Bolitogyrus falini</tp:taxon-name></italic> and <italic><tp:taxon-name>Bolitogyrus divisus</tp:taxon-name></italic> appear to be sister species and are widely allopatric in Costa Rica. For details on their separation, see under <italic><tp:taxon-name>Bolitogyrus divisus</tp:taxon-name></italic>.</p></tp:treatment-sec><tp:treatment-sec><!--Section generated to contain objects referenced in tp:taxon-treatment.--><fig id="F14" position="float" orientation="portrait"><label>Figure 14.</label><caption><p>Abdomen, dorsal: <italic><tp:taxon-name>Bolitogyrus bullatus</tp:taxon-name></italic> (Sharp) (<bold>A</bold>); <italic><tp:taxon-name>Bolitogyrus apicofasciatus</tp:taxon-name></italic> Brunke (<bold>B</bold>); <italic><tp:taxon-name>Bolitogyrus divisus</tp:taxon-name></italic> Brunke (<bold>C</bold>); <italic><tp:taxon-name>Bolitogyrus falini</tp:taxon-name></italic> Brunke (<bold>D</bold>). Abdomen ventral: <italic><tp:taxon-name>Bolitogyrus bufo</tp:taxon-name></italic> Brunke (<bold>E</bold>); <italic><tp:taxon-name>Bolitogyrus thomasi</tp:taxon-name></italic> (<bold>F</bold>). Scale bars = 1 mm.</p></caption><graphic xmlns:xlink="http://www.w3.org/1999/xlink" xlink:href="zookeys-423-001-g014.jpg" position="float" orientation="portrait" xlink:type="simple"/></fig><fig id="F20" position="float" orientation="portrait"><label>Figure 20.</label><caption><p>Aedeagus, parameral view (<bold>A, H</bold>), apex (<bold>B</bold>). Aedeagus, lateral view (<bold>E, J</bold>). Paramere, parameral view (<bold>C, D, I</bold>). Underside of parameral lobe, with peg setae (<bold>F, G, K, L</bold>). <italic><tp:taxon-name>Bolitogyrus divisus</tp:taxon-name></italic> Brunke (<bold>A–G</bold>); <italic><tp:taxon-name>Bolitogyrus falini</tp:taxon-name></italic> Brunke (<bold>H–L</bold>). Scale bar = 0.5 mm (<bold>A–E, H–J</bold>), 0.1 mm (<bold>F, G, K, L</bold>).</p></caption><graphic xmlns:xlink="http://www.w3.org/1999/xlink" xlink:href="zookeys-423-001-g020.jpg" position="float" orientation="portrait" xlink:type="simple"/></fig><fig id="F32" position="float" orientation="portrait"><label>Figure 32.</label><caption><p>rSEM of apical portion of the median lobe: <italic><tp:taxon-name>Bolitogyrus divisus</tp:taxon-name></italic> Brunke (<bold>A:</bold> left) and <italic><tp:taxon-name>Bolitogyrus falini</tp:taxon-name></italic> (<bold>B:</bold> right). To view these figures, Adobe Acrobat version 8 or higher is required.</p></caption><graphic xmlns:xlink="http://www.w3.org/1999/xlink" xlink:href="zookeys-423-001-g032.jpg" position="float" orientation="portrait" xlink:type="simple"/></fig><fig id="F31" position="float" orientation="portrait"><label>Figure 31.</label><caption><p>Distribution of: <italic><tp:taxon-name>Bolitogyrus cheungi</tp:taxon-name></italic> Brunke and <italic><tp:taxon-name>Bolitogyrus cornutus</tp:taxon-name></italic> Brunke (<bold>A</bold>); <italic><tp:taxon-name>Bolitogyrus divisus</tp:taxon-name></italic> Brunke, <italic><tp:taxon-name>Bolitogyrus falini</tp:taxon-name></italic> Brunke, <italic><tp:taxon-name>Bolitogyrus inexspectatus</tp:taxon-name></italic> Brunke (<bold>B</bold>); <italic><tp:taxon-name>Bolitogyrus silex</tp:taxon-name></italic> Brunke, <italic><tp:taxon-name>Bolitogyrus strigifrons</tp:taxon-name></italic> (Wendeler) and <italic><tp:taxon-name>Bolitogyrus viridescens</tp:taxon-name></italic> Brunke (<bold>C</bold>); <italic><tp:taxon-name>Bolitogyrus marquezi</tp:taxon-name></italic> Brunke and <italic><tp:taxon-name>Bolitogyrus newtoni</tp:taxon-name></italic> Brunke (<bold>D</bold>).</p></caption><graphic xmlns:xlink="http://www.w3.org/1999/xlink" xlink:href="zookeys-423-001-g031.jpg" position="float" orientation="portrait" xlink:type="simple"/></fig><fig id="F7" position="float" orientation="portrait"><label>Figure 7.</label><caption><p>Pronotum, dorsal: <italic><tp:taxon-name>Bolitogyrus pictus</tp:taxon-name></italic> Smetana &amp; Zheng (<bold>A</bold>); <italic><tp:taxon-name>Bolitogyrus fulgidus</tp:taxon-name></italic> (Sharp) (<bold>B</bold>); <italic><tp:taxon-name>Bolitogyrus tortifolius</tp:taxon-name></italic> Brunke (<bold>C</bold>); <italic><tp:taxon-name>Bolitogyrus divisus</tp:taxon-name></italic> Brunke (<bold>D</bold>). Pronotum, lateral: <italic><tp:taxon-name>Bolitogyrus costaricensis</tp:taxon-name></italic> (Wendeler), male (<bold>E</bold>), female (<bold>F</bold>); <italic><tp:taxon-name>Bolitogyrus divisus</tp:taxon-name></italic>, male (<bold>G</bold>), female (<bold>H</bold>). Scale bars = 1 mm.</p></caption><graphic xmlns:xlink="http://www.w3.org/1999/xlink" xlink:href="zookeys-423-001-g007.jpg" position="float" orientation="portrait" xlink:type="simple"/></fig></tp:treatment-sec></tp:taxon-treatment>
