# Supplementary material for: A revision of the Neotropical species of Bolitogyrus Chevrolat, a geographically disjunct lineage of Staphylinini (Coleoptera, Staphylinidae)
Source: Zookeys. 2014 Jul 7;(423):1–113. doi: 10.3897/zookeys.423.7536 (PMC4106094; doi:10.3897/zookeys.423.7536)
Supplement: XML Treatment for Bolitogyrus strigifrons [file zookeys.423.7536-treatment27.xml]

<!DOCTYPE tp:taxon-treatment
  PUBLIC "-//TaxonX//DTD Taxonomic Treatment Publishing DTD v0 20100105//EN" "tax-treatment-NSO.dtd">
<tp:taxon-treatment xmlns:tp="http://www.plazi.org/taxpub"><tp:treatment-meta><kwd-group><label>Taxon classification</label><kwd><named-content content-type="kingdom">Animalia</named-content></kwd><kwd><named-content content-type="order">Coleoptera</named-content></kwd><kwd><named-content content-type="family">Staphylinidae</named-content></kwd></kwd-group><mixed-citation publication-type="journal"><person-group><name><surname>Brunke</surname><given-names>Adam J.</given-names></name><name><surname>Solodovnikov</surname><given-names>Alexey</given-names></name></person-group><article-title>A revision of the Neotropical species of <italic>Bolitogyrus</italic> Chevrolat, a geographically disjunct lineage of Staphylinini (Coleoptera, Staphylinidae)</article-title><source>Zookeys</source><day>7</day><month>7</month><year>2014</year><volume>2014</volume><issue>423</issue><fpage>1</fpage><lpage>113</lpage><pub-id pub-id-type="doi">10.3897/zookeys.423.7536</pub-id></mixed-citation></tp:treatment-meta><tp:nomenclature><tp:taxon-name>
                                <tp:taxon-name-part taxon-name-part-type="genus">Bolitogyrus</tp:taxon-name-part>
                                <tp:taxon-name-part taxon-name-part-type="species">strigifrons</tp:taxon-name-part>
                            </tp:taxon-name><tp:taxon-authority>(Wendeler, 1928)</tp:taxon-authority><xref ref-type="fig" rid="F6">Figs 6F</xref><xref ref-type="fig" rid="F13">, 13E</xref><xref ref-type="fig" rid="F17">, 17G–K</xref><xref ref-type="fig" rid="F23">, 23J</xref><xref ref-type="fig" rid="F31">, 31C (map)</xref><tp:nomenclature-citation-list><tp:nomenclature-citation><tp:taxon-name>Cyrtothorax strigifrons</tp:taxon-name><comment> Wendeler, 1928: 34</comment></tp:nomenclature-citation><tp:nomenclature-citation><tp:taxon-name>Cyrtothorax strigifrons</tp:taxon-name><comment>: <xref ref-type="bibr" rid="B28">Scheerpeltz 1974</xref>: 183</comment></tp:nomenclature-citation></tp:nomenclature-citation-list></tp:nomenclature><tp:treatment-sec sec-type="Type locality"><title>Type locality.</title><p>MEXICO: Veracruz, Jalapa [=Xalapa].</p></tp:treatment-sec><tp:treatment-sec sec-type="Type material"><title>Type material.</title><p><bold>Holotype</bold> ♂ (ZMHB): Jalapa, Mexico [printed label] / <tp:taxon-name>Cyrtothorax strigifrons</tp:taxon-name> n. sp., Wendeler det. [written name, rest printed] / Holotypus [red printed label] / strigifrons, Wdlr [large green label with written name] / <tp:taxon-name>Bolitogyrus strigifrons</tp:taxon-name>, Det. Chatzimanolis 2010 [written label] / Holotype ♂, <italic><tp:taxon-name>Cyrtothorax strigifrons</tp:taxon-name></italic> <xref ref-type="bibr" rid="B40">Wendeler 1927</xref>, det. A. Brunke 2013 [red printed label].</p><p>The single specimen located in the ZMHB is interpreted as the holotype as <xref ref-type="bibr" rid="B41">Wendeler (1928)</xref> stated that the ‘Type was in his collection’.</p><!--PageBreak--></tp:treatment-sec><tp:treatment-sec sec-type="Other material"><title>Other material.</title><p><bold>MEXICO:</bold> <italic>Hidalgo</italic>: Zacualtipán, Camino a Sto. Domingo [trail to Santo Domingo], <named-content xmlns:xlink="http://www.w3.org/1999/xlink" content-type="dwc:verbatimCoordinates" xlink:type="simple">20°38'00.7"N, 98°34'00.5"W</named-content>, 1830 m, Bosque mixto? o mesofilo? [=mixed? or cloud forest?] pert. [=disturbed], en troncos podridos [in rotten logs], 16.VIII.2003, J. Asiain y J. Márquez, CC-UAEH ST-0194, 1 ♂ [tip of paramere missing] (UAEH).</p></tp:treatment-sec><tp:treatment-sec sec-type="Diagnosis"><title>Diagnosis.</title><p>Within the Bullatus Lineage: elytra with strigulose microsculpture (<xref ref-type="fig" rid="F9">Fig. 9F</xref>); head with strigulose sculpture (<xref ref-type="fig" rid="F6">Fig. 6F</xref>); posterior protuberances not creating expansive impunctate areas (<xref ref-type="fig" rid="F6">Fig. 6F</xref>).</p></tp:treatment-sec><tp:treatment-sec sec-type="Redescription"><title>Redescription.</title><p>Measurements ♂ (n=2): HW/HL 1.38–1.60; PW/PL 1.48–1.59; EW/EL 1.22–1.30; ESut/PL 0.90–0.91; PW/HW 1.07–1.09; forebody length 3.5 mm.</p><p>Coloration: Body dark brown, head, pronotum and elytra with bronze metallic reflection; elytral epipleuron paler, brownish-orange; abdominal segments often with apical margin paler; maxillary and labial palpi pale to dark reddish brown; antennomeres I–V reddish-orange, with some apical darkening, VI–X dark brown, contrasting with previous, apical segment distinctly paler, yellow to orange; legs bicolored: forecoxa yellow, meso- and metacoxa dark yellow-brown, femur yellow with dark brown bands at base and apex, tibia brown to dark brown, with or without medial face lighter, tarsus brown.</p><p>Head with median frontal impression present but weakly delimited; with central protuberance, smooth and glossy; base of head with small paired protuberances not creating expansive impunctate areas; dorsal surface of head densely, coarsely punctate, punctures longitudinally compressed to form long, smooth ridges; dorsally, microsculpture absent except as broken lines on frons and as well-developed lines on temples.</p><p>Pronotum with scattered micropunctures, with one puncture in dorsal row (i.e. only marginal puncture), lateral portion with deep, strigulose and coarse micropunctures; with protuberance distinct in lateral view; scutellum with several transversely rugose punctures; subbasal ridge horizontal and connected to humerus; elytra weakly transverse, suture barely shorter than pronotum at midline; surface without microsculpture, strongly uneven; surface with coarse, dense and asetose punctation, becoming strigulose over nearly entire disc and epipleuron (holotype) or mostly mediolaterally; macrosetae on disc of elytra short, erect, not distinct from overall surface sculpture in lateral view</p><p>Abdominal tergites IV–VIII with moderately dense and long, gold pubescence basally and laterally, III–V impressed at base; disc of tergites III–VI or III–VII impunctate medially, this impunctate area becoming smaller on successive tergites; sternites III–V with basal transverse line bluntly projected posteriad at middle, punctures becoming denser, larger and more deeply impressed toward base of segment; abdominal sternites with coarse microsculpture, interspaces wider than lines.</p><p>Median lobe in lateral view curved ventrad; in parameral view, median lobe in apical two-thirds narrowed to blunt apex (<xref ref-type="fig" rid="F17">Fig. 17G</xref>); paramere not divided apically but with median suture, shape as in <xref ref-type="fig" rid="F17">Fig. 17G</xref>; peg setae in a single row along each lateral edge of parameral apex (<xref ref-type="fig" rid="F17">Fig. 17K</xref>); internal sac with small, central, tear-drop shaped sclerite (<xref ref-type="fig" rid="F17">Fig. 17H–I</xref>). Male sternite VIII with transverse basal line broken at middle, with distinct U-shaped emargination, impressed and glabrous in small triangular area <!--PageBreak-->near emargination; male sternite IX sparsely setose, distinctly asymmetrical at base and moderately emarginate at apex (<xref ref-type="fig" rid="F23">Fig. 23J</xref>).</p><p>Female unknown.</p></tp:treatment-sec><tp:treatment-sec sec-type="Distribution"><title>Distribution.</title><p><xref ref-type="fig" rid="F31">Figure 31C</xref>. Known only from Hidalgo and Veracruz states in Mexico.</p></tp:treatment-sec><tp:treatment-sec sec-type="Bionomics"><title>Bionomics.</title><p>One specimen was found in a rotten log during August at 1830 m.</p></tp:treatment-sec><tp:treatment-sec sec-type="Comments"><title>Comments.</title><p>Among potentially sympatric species, <italic><tp:taxon-name>Bolitogyrus strigifrons</tp:taxon-name></italic> is similar to <italic><tp:taxon-name>Bolitogyrus viridescens</tp:taxon-name></italic> but is easily distinguished by the strigulose sculpture on the head. The non-type male was received pre-dissected but, unfortunately, the tip of the paramere was missing. Despite this, I am reasonably confident that this specimen belongs to <italic><tp:taxon-name>Bolitogyrus strigifrons</tp:taxon-name></italic> based on the sculpture of the head and the general shape of the median lobe.</p></tp:treatment-sec><tp:treatment-sec><!--Section generated to contain objects referenced in tp:taxon-treatment.--><fig id="F6" position="float" orientation="portrait"><label>Figure 6.</label><caption><p>Head, dorsal view: <italic><tp:taxon-name>Bolitogyrus silex</tp:taxon-name></italic> Brunke (<bold>A</bold>); <italic><tp:taxon-name>Bolitogyrus costaricensis</tp:taxon-name></italic> (Wendeler) (<bold>B</bold>); <italic><tp:taxon-name>Bolitogyrus bullatus</tp:taxon-name></italic> (Sharp) (<bold>C</bold>); <italic><tp:taxon-name>Bolitogyrus apicofasciatus</tp:taxon-name></italic> Brunke (<bold>D</bold>); <italic><tp:taxon-name>Bolitogyrus ashei</tp:taxon-name></italic> Brunke (<bold>E</bold>); <italic><tp:taxon-name>Bolitogyrus strigifrons</tp:taxon-name></italic> (Wendeler) (<bold>F</bold>); <italic><tp:taxon-name>Bolitogyrus viridescens</tp:taxon-name></italic> Brunke (<bold>G</bold>). a – central protuberance, b – posterior protuberance, c – posterior ocular puncture, d – oculomarginal punctures, e – anterior ocular puncture, f – medial frontoclypeal puncture. Scale bars = 1 mm (<bold>A–F</bold>), 0.5 mm (<bold>G</bold>).</p></caption><graphic xmlns:xlink="http://www.w3.org/1999/xlink" xlink:href="zookeys-423-001-g006.jpg" position="float" orientation="portrait" xlink:type="simple"/></fig><fig id="F13" position="float" orientation="portrait"><label>Figure 13.</label><caption><p>Abdomen, ventral: <italic><tp:taxon-name>Bolitogyrus costaricensis</tp:taxon-name></italic> (Wendeler) (<bold>A</bold>); <italic><tp:taxon-name>Bolitogyrus bechyneorum</tp:taxon-name></italic> (Scheerpeltz) (<bold>B</bold>). Abdomen, ventral, microsculpture: <italic><tp:taxon-name>Bolitogyrus newtoni</tp:taxon-name></italic> Brunke (<bold>C</bold>); <italic><tp:taxon-name>Bolitogyrus costaricensis</tp:taxon-name></italic> (<bold>D</bold>). Abdomen, dorsal: <italic><tp:taxon-name>Bolitogyrus strigifrons</tp:taxon-name></italic> (Wendeler) (<bold>E</bold>); <italic><tp:taxon-name>Bolitogyrus viridescens</tp:taxon-name></italic> Brunke (<bold>F</bold>). Scale bars = 1 mm (<bold>A–B, E–F</bold>), 0.5 mm (<bold>C–D</bold>).</p></caption><graphic xmlns:xlink="http://www.w3.org/1999/xlink" xlink:href="zookeys-423-001-g013.jpg" position="float" orientation="portrait" xlink:type="simple"/></fig><fig id="F17" position="float" orientation="portrait"><label>Figure 17.</label><caption><p>Aedeagus, parameral view (<bold>A, D, G, L</bold>), apex with internal sclerites (<bold>H, I</bold> (everted), <bold>M</bold>). Aedeagus, lateral view (<bold>B, E, J, N</bold>). Underside of parameral lobe, with peg setae (<bold>C, F, K, O</bold>). <italic><tp:taxon-name>Bolitogyrus newtoni</tp:taxon-name></italic> Brunke (<bold>A–C</bold>); <italic><tp:taxon-name>Bolitogyrus marquezi</tp:taxon-name></italic> Brunke (<bold>D–F</bold>); <italic><tp:taxon-name>Bolitogyrus strigifrons</tp:taxon-name></italic> (Wendeler) (<bold>G–K</bold>); <italic><tp:taxon-name>Bolitogyrus silex</tp:taxon-name></italic> Brunke (<bold>L–O</bold>). Scale bar = 0.5 mm (<bold>A, C, D, E, G–J, L–N</bold>), 0.1 mm (<bold>C, F, K, O</bold>).</p></caption><graphic xmlns:xlink="http://www.w3.org/1999/xlink" xlink:href="zookeys-423-001-g017.jpg" position="float" orientation="portrait" xlink:type="simple"/></fig><fig id="F23" position="float" orientation="portrait"><label>Figure 23.</label><caption><p>Male sternite IX. <italic><tp:taxon-name>Bolitogyrus buphthalmus</tp:taxon-name></italic> (Erichson) (<bold>A</bold>); <italic><tp:taxon-name>Bolitogyrus costaricensis</tp:taxon-name></italic> Wendeler (<bold>B</bold>); <italic><tp:taxon-name>Bolitogyrus pulchrus</tp:taxon-name></italic> Brunke (<bold>C</bold>); <italic><tp:taxon-name>Bolitogyrus sallei</tp:taxon-name></italic> (Kraatz) (<bold>D</bold>); <italic><tp:taxon-name>Bolitogyrus salvini</tp:taxon-name></italic> (Sharp) (<bold>E–F</bold>), lectotype (<bold>E</bold>), ‘morphotype III’ (<bold>F</bold>); <italic><tp:taxon-name>Bolitogyrus bechyneorum</tp:taxon-name></italic> (Scheerpeltz) (<bold>G</bold>); <italic><tp:taxon-name>Bolitogyrus newtoni</tp:taxon-name></italic> Brunke (<bold>H</bold>); <italic><tp:taxon-name>Bolitogyrus marquezi</tp:taxon-name></italic> Brunke (<bold>I</bold>); <italic><tp:taxon-name>Bolitogyrus strigifrons</tp:taxon-name></italic> (Wendeler) (<bold>J</bold>); <italic><tp:taxon-name>Bolitogyrus silex</tp:taxon-name></italic> Brunke (<bold>K</bold>); <italic><tp:taxon-name>Bolitogyrus viridescens</tp:taxon-name></italic> Brunke (<bold>L</bold>); <italic><tp:taxon-name>Bolitogyrus bullatus</tp:taxon-name></italic> (Sharp) (<bold>M</bold>); <italic><tp:taxon-name>Bolitogyrus ashei</tp:taxon-name></italic> Brunke (<bold>N</bold>); <italic><tp:taxon-name>Bolitogyrus apicofasciatus</tp:taxon-name></italic> Brunke (<bold>O</bold>). Scale bar = 0.5 mm.</p></caption><graphic xmlns:xlink="http://www.w3.org/1999/xlink" xlink:href="zookeys-423-001-g023.jpg" position="float" orientation="portrait" xlink:type="simple"/></fig><fig id="F31" position="float" orientation="portrait"><label>Figure 31.</label><caption><p>Distribution of: <italic><tp:taxon-name>Bolitogyrus cheungi</tp:taxon-name></italic> Brunke and <italic><tp:taxon-name>Bolitogyrus cornutus</tp:taxon-name></italic> Brunke (<bold>A</bold>); <italic><tp:taxon-name>Bolitogyrus divisus</tp:taxon-name></italic> Brunke, <italic><tp:taxon-name>Bolitogyrus falini</tp:taxon-name></italic> Brunke, <italic><tp:taxon-name>Bolitogyrus inexspectatus</tp:taxon-name></italic> Brunke (<bold>B</bold>); <italic><tp:taxon-name>Bolitogyrus silex</tp:taxon-name></italic> Brunke, <italic><tp:taxon-name>Bolitogyrus strigifrons</tp:taxon-name></italic> (Wendeler) and <italic><tp:taxon-name>Bolitogyrus viridescens</tp:taxon-name></italic> Brunke (<bold>C</bold>); <italic><tp:taxon-name>Bolitogyrus marquezi</tp:taxon-name></italic> Brunke and <italic><tp:taxon-name>Bolitogyrus newtoni</tp:taxon-name></italic> Brunke (<bold>D</bold>).</p></caption><graphic xmlns:xlink="http://www.w3.org/1999/xlink" xlink:href="zookeys-423-001-g031.jpg" position="float" orientation="portrait" xlink:type="simple"/></fig><fig id="F9" position="float" orientation="portrait"><label>Figure 9.</label><caption><p>Hindwing: <italic><tp:taxon-name>Bolitogyrus bechyneorum</tp:taxon-name></italic> (Scheerpeltz) (<bold>A</bold>). Elytra, dorsal: <italic><tp:taxon-name>Bolitogyrus fulgidus</tp:taxon-name></italic> (Sharp) (<bold>B</bold>); <italic><tp:taxon-name>Bolitogyrus bechyneorum</tp:taxon-name></italic> (<bold>C</bold>); <italic><tp:taxon-name>Bolitogyrus marquezi</tp:taxon-name></italic> Brunke (<bold>D</bold>); <italic><tp:taxon-name>Bolitogyrus newtoni</tp:taxon-name></italic> Brunke (<bold>E</bold>); <italic><tp:taxon-name>Bolitogyrus viridescens</tp:taxon-name></italic> (<bold>F</bold>). Scale bars = 1 mm.</p></caption><graphic xmlns:xlink="http://www.w3.org/1999/xlink" xlink:href="zookeys-423-001-g009.jpg" position="float" orientation="portrait" xlink:type="simple"/></fig></tp:treatment-sec><ref-list><ref id="B28"><mixed-citation xmlns:xlink="http://www.w3.org/1999/xlink" xlink:type="simple"><person-group><name name-style="western"><surname>Scheerpeltz</surname><given-names>O</given-names></name></person-group> (<year>1974</year>) <article-title>Studien an den Arten der Gattung <italic>Cyrtothorax</italic> Kraatz mit Beschreibung neuer Arten sowie einer Dichotomik aller bis heute bekannt gewordenen Arten dieser Gattung (Coleoptera, Staphylinindae, Staphylininae, Quediini).</article-title><source>Reichenbachia</source><volume>15</volume>: <fpage>175</fpage>–<lpage>192</lpage>.</mixed-citation></ref><ref id="B40"><mixed-citation xmlns:xlink="http://www.w3.org/1999/xlink" xlink:type="simple"><person-group><name name-style="western"><surname>Wendeler</surname><given-names>H</given-names></name></person-group> (<year>1927</year>) <article-title>Neue exotische Staphyliniden (Col.).</article-title><source>Neue Beiträge zur systematischen Insektenkunde</source><volume>4</volume>: <volume>2</volume>–<lpage>9</lpage>.</mixed-citation></ref><ref id="B41"><mixed-citation xmlns:xlink="http://www.w3.org/1999/xlink" xlink:type="simple"><person-group><name name-style="western"><surname>Wendeler</surname><given-names>H</given-names></name></person-group> (<year>1928</year>) <article-title>Neue exotische Staphyliniden.</article-title><source>Neue Beiträge zru systematischen Insektenkunde</source><volume>4</volume>: <volume>32</volume>–<lpage>35</lpage>.</mixed-citation></ref></ref-list></tp:taxon-treatment>
