# Supplementary material for: A revision of the Neotropical species of Bolitogyrus Chevrolat, a geographically disjunct lineage of Staphylinini (Coleoptera, Staphylinidae)
Source: Zookeys. 2014 Jul 7;(423):1–113. doi: 10.3897/zookeys.423.7536 (PMC4106094; doi:10.3897/zookeys.423.7536)
Supplement: XML Treatment for Bolitogyrus silex [file zookeys.423.7536-treatment28.xml]

<!DOCTYPE tp:taxon-treatment
  PUBLIC "-//TaxonX//DTD Taxonomic Treatment Publishing DTD v0 20100105//EN" "tax-treatment-NSO.dtd">
<tp:taxon-treatment xmlns:tp="http://www.plazi.org/taxpub"><tp:treatment-meta><kwd-group><label>Taxon classification</label><kwd><named-content content-type="kingdom">Animalia</named-content></kwd><kwd><named-content content-type="order">Coleoptera</named-content></kwd><kwd><named-content content-type="family">Staphylinidae</named-content></kwd></kwd-group><mixed-citation publication-type="journal"><person-group><name><surname>Brunke</surname><given-names>Adam J.</given-names></name><name><surname>Solodovnikov</surname><given-names>Alexey</given-names></name></person-group><article-title>A revision of the Neotropical species of <italic>Bolitogyrus</italic> Chevrolat, a geographically disjunct lineage of Staphylinini (Coleoptera, Staphylinidae)</article-title><source>Zookeys</source><day>7</day><month>7</month><year>2014</year><volume>2014</volume><issue>423</issue><fpage>1</fpage><lpage>113</lpage><pub-id pub-id-type="doi">10.3897/zookeys.423.7536</pub-id></mixed-citation></tp:treatment-meta><tp:nomenclature><tp:taxon-name>
                                <tp:taxon-name-part taxon-name-part-type="genus">Bolitogyrus</tp:taxon-name-part>
                                <tp:taxon-name-part taxon-name-part-type="species">silex</tp:taxon-name-part>
                                <object-id xmlns:xlink="http://www.w3.org/1999/xlink" content-type="zoobank" xlink:type="simple">http://zoobank.org/197A20D8-BF58-4AE1-A92B-49CCEE6941A0</object-id>
                            </tp:taxon-name><tp:taxon-authority>Brunke</tp:taxon-authority><tp:taxon-status xmlns:xlink="http://www.w3.org/1999/xlink" xlink:type="simple">sp. n.</tp:taxon-status><xref ref-type="fig" rid="F6">Figs 6A</xref><xref ref-type="fig" rid="F17">, 17L–O</xref><xref ref-type="fig" rid="F23">, 23K</xref><xref ref-type="fig" rid="F26">, 26H</xref><xref ref-type="fig" rid="F31">, 31C (map)</xref></tp:nomenclature><tp:treatment-sec sec-type="Type locality"><title>Type locality.</title><p>GUATEMALA, Zacapa, 3.5 km SE La Union.</p></tp:treatment-sec><tp:treatment-sec sec-type="Type material"><title>Type material.</title><p><bold>Holotype</bold> ♂ (SEMC): Guatemala, Zacapa, 3.5 km SE La Union, 1500 m, 23–25 June 1993, J. Ashe &amp; R. Brooks, #102, ex: flight intercept trap [white printed label] / SM0038000 [white barcode label] / Holotype, <italic><tp:taxon-name>Bolitogyrus silex</tp:taxon-name></italic> Brunke, sp. n. [red printed label].</p><p><bold>Paratypes</bold> (2♂, 3 ♀, SEMC, UTCI, ZMUC): <bold>GUATEMALA:</bold> <italic>Zacapa</italic>, 3.5 km SE La Union, 1500 m, 25-VI.1003, J. Ashe and R. Brooks, #115, ex. crustose mushrooms, SM0037985, 1 ♂ (SEMC), same except: 1600 m, R. Anderson, #93-20, ex. cloud forest, SM0037988 1 ♀ (SEMC); 2 km SE La Union, <named-content xmlns:xlink="http://www.w3.org/1999/xlink" content-type="dwc:verbatimCoordinates" xlink:type="simple">14.94661, -89.27612</named-content> ± 21 m, 1555m, 12 to 15.V.2009, Malaise trap, secondary cloud forest, LLAMA#Ma-B-03-1-02, DNA Voucher (S. Chatzimanolis), extraction SC-180, extracted i.23.2010, 1 ♀ (UTCI), same except: <named-content xmlns:xlink="http://www.w3.org/1999/xlink" content-type="dwc:verbatimCoordinates" xlink:type="simple">14.34707, -89.27606</named-content> ± 7 m, 1560 m, secondary cloud forest, Malaise trap, LLAMA Ma-B-03-1-01, 1 ♂ (SEMC), same except: <named-content xmlns:xlink="http://www.w3.org/1999/xlink" content-type="dwc:verbatimCoordinates" xlink:type="simple">14.95390, -89.27638</named-content> ± 200 m, 1430 m, cloud forest, sifted leaf litter, LLAMA Wa-B-03-2-all, 1 ♀ (ZMUC, DNA extracted).</p></tp:treatment-sec><tp:treatment-sec sec-type="Diagnosis"><title>Diagnosis.</title><p>Within Bullatus Lineage: elytra with strigulose patch (<xref ref-type="fig" rid="F9">Fig. 9F</xref>); posterior protuberances large and glossy, creating expansive impunctate areas (<xref ref-type="fig" rid="F6">Fig. 6A</xref>).</p></tp:treatment-sec><tp:treatment-sec sec-type="Description"><title>Description.</title><p>Measurements ♂ (n=2): HW/HL 1.39–1.50; PW/PL 1.30–1.36; EW/EL 1.08–1.12; ESut/PL 0.85–0.96; PW/HW 1.06; forebody length 4.2 mm.</p><p>Measurements ♀ (n=2): HW/HL 1.36–1.42; PW/PL 1.25–1.28; EW/EL 1.17–1.19; ESut/PL 0.88–0.89; PW/HW 1.03–1.07; forebody length 4.0–4.4 mm.</p><p>Similar to <!--PageBreak--><italic><tp:taxon-name>Bolitogyrus strigifrons</tp:taxon-name></italic> and differing only in the following: forebody distinctly longer; body dark brown, head and elytra with bronze to bluish-green metallic reflection due to sculpture, pronotum with bronze metallic reflection; abdomen with apical margins paler, sometimes with pale stripe on lateral border of sternites; antennomeres I–V reddish-orange, VI–XI gradually darkening to dark brown apex; legs bicolored: procoxa entirely yellowish (male) or with basal and apical darkening (female), profemur yellow with basal (male) or basal and apical darkening (female), tibia brown to dark brown with medial face lighter, meso- and metacoxa yellow with dark areas (male) or dark brownish yellow (female); median frontal impression indistinct, in most specimens, obliterated by punctures; base of head with posterior protuberances creating expansive impunctate areas; dorsal surface of head with dense, coarse and often rugose to strigulose punctures, punctures rarely forming short longitudinal ridges; pronotum slightly less transverse; lateral areas of pronotum with deep, coarse, often confluent and rugose micropunctures; pronotum slightly less transverse; elytra slightly less transverse, strigulose sculpture limited to small area mediolaterally; impunctate areas on abdominal tergites III–VI subequal; median lobe cylindrical, in lateral view slightly sinuate, narrowed to a short, broad and triangular apical portion, further narrowed to a thin, ventrally produced apex (<xref ref-type="fig" rid="F17">Fig. 17N</xref>); in parameral view, median lobe narrowed at midlength and then dilated to subapex, apical portion short, broad, apex obtuse (<xref ref-type="fig" rid="F17">Fig. 17L</xref>); shape of paramere as in <xref ref-type="fig" rid="F17">Fig. 17L</xref>; peg setae along lateral edges of paramere in apical half, a pair of clusters at apex (<xref ref-type="fig" rid="F17">Fig. 17O</xref>); internal sac with a pair of large, heavily sclerotized, talon-shaped sclerites (<xref ref-type="fig" rid="F17">Fig. 17M</xref>); male sternite VIII with emargination slightly shallower but still distinct; sternite IX with base only weakly asymmetrical, apical emargination slightly deeper (<xref ref-type="fig" rid="F23">Fig. 23K</xref>); female tergite X broad, apex obtuse and with shallow, narrow emargination (<xref ref-type="fig" rid="F26">Fig. 26H</xref>); basal margin of laterotergal sclerites fused and thickened across base of tergite X, female laterotergal sclerites expanded and overlapping with tergite X (<xref ref-type="fig" rid="F26">Fig. 26H</xref>).</p></tp:treatment-sec><tp:treatment-sec sec-type="Distribution"><title>Distribution.</title><p><xref ref-type="fig" rid="F31">Figure 31C</xref>. Known only from Zacapa state in Guatemala.</p></tp:treatment-sec><tp:treatment-sec sec-type="Bionomics"><title>Bionomics.</title><p>Specimens were collected in cloud forests at elevations ranging from 1430–1600 m, in flight traps, by sifting litter and on ‘crustose mushrooms’, during May and June.</p></tp:treatment-sec><tp:treatment-sec sec-type="Etymology"><title>Etymology.</title><p>The species epithet is a Latin noun meaning ‘stone’ or ‘flint’ and refers to the pair of heavily sclerotized sclerites of the internal sac that appear weighty, like stones. It is to be used as a noun in apposition.</p></tp:treatment-sec><tp:treatment-sec sec-type="Comments"><title>Comments.</title><p>Among sympatric species, <italic><tp:taxon-name>Bolitogyrus silex</tp:taxon-name></italic> not easily confused with any other species and is easily recognized by the strigulose patch on the elytra.</p></tp:treatment-sec><tp:treatment-sec><!--Section generated to contain objects referenced in tp:taxon-treatment.--><fig id="F6" position="float" orientation="portrait"><label>Figure 6.</label><caption><p>Head, dorsal view: <italic><tp:taxon-name>Bolitogyrus silex</tp:taxon-name></italic> Brunke (<bold>A</bold>); <italic><tp:taxon-name>Bolitogyrus costaricensis</tp:taxon-name></italic> (Wendeler) (<bold>B</bold>); <italic><tp:taxon-name>Bolitogyrus bullatus</tp:taxon-name></italic> (Sharp) (<bold>C</bold>); <italic><tp:taxon-name>Bolitogyrus apicofasciatus</tp:taxon-name></italic> Brunke (<bold>D</bold>); <italic><tp:taxon-name>Bolitogyrus ashei</tp:taxon-name></italic> Brunke (<bold>E</bold>); <italic><tp:taxon-name>Bolitogyrus strigifrons</tp:taxon-name></italic> (Wendeler) (<bold>F</bold>); <italic><tp:taxon-name>Bolitogyrus viridescens</tp:taxon-name></italic> Brunke (<bold>G</bold>). a – central protuberance, b – posterior protuberance, c – posterior ocular puncture, d – oculomarginal punctures, e – anterior ocular puncture, f – medial frontoclypeal puncture. Scale bars = 1 mm (<bold>A–F</bold>), 0.5 mm (<bold>G</bold>).</p></caption><graphic xmlns:xlink="http://www.w3.org/1999/xlink" xlink:href="zookeys-423-001-g006.jpg" position="float" orientation="portrait" xlink:type="simple"/></fig><fig id="F17" position="float" orientation="portrait"><label>Figure 17.</label><caption><p>Aedeagus, parameral view (<bold>A, D, G, L</bold>), apex with internal sclerites (<bold>H, I</bold> (everted), <bold>M</bold>). Aedeagus, lateral view (<bold>B, E, J, N</bold>). Underside of parameral lobe, with peg setae (<bold>C, F, K, O</bold>). <italic><tp:taxon-name>Bolitogyrus newtoni</tp:taxon-name></italic> Brunke (<bold>A–C</bold>); <italic><tp:taxon-name>Bolitogyrus marquezi</tp:taxon-name></italic> Brunke (<bold>D–F</bold>); <italic><tp:taxon-name>Bolitogyrus strigifrons</tp:taxon-name></italic> (Wendeler) (<bold>G–K</bold>); <italic><tp:taxon-name>Bolitogyrus silex</tp:taxon-name></italic> Brunke (<bold>L–O</bold>). Scale bar = 0.5 mm (<bold>A, C, D, E, G–J, L–N</bold>), 0.1 mm (<bold>C, F, K, O</bold>).</p></caption><graphic xmlns:xlink="http://www.w3.org/1999/xlink" xlink:href="zookeys-423-001-g017.jpg" position="float" orientation="portrait" xlink:type="simple"/></fig><fig id="F23" position="float" orientation="portrait"><label>Figure 23.</label><caption><p>Male sternite IX. <italic><tp:taxon-name>Bolitogyrus buphthalmus</tp:taxon-name></italic> (Erichson) (<bold>A</bold>); <italic><tp:taxon-name>Bolitogyrus costaricensis</tp:taxon-name></italic> Wendeler (<bold>B</bold>); <italic><tp:taxon-name>Bolitogyrus pulchrus</tp:taxon-name></italic> Brunke (<bold>C</bold>); <italic><tp:taxon-name>Bolitogyrus sallei</tp:taxon-name></italic> (Kraatz) (<bold>D</bold>); <italic><tp:taxon-name>Bolitogyrus salvini</tp:taxon-name></italic> (Sharp) (<bold>E–F</bold>), lectotype (<bold>E</bold>), ‘morphotype III’ (<bold>F</bold>); <italic><tp:taxon-name>Bolitogyrus bechyneorum</tp:taxon-name></italic> (Scheerpeltz) (<bold>G</bold>); <italic><tp:taxon-name>Bolitogyrus newtoni</tp:taxon-name></italic> Brunke (<bold>H</bold>); <italic><tp:taxon-name>Bolitogyrus marquezi</tp:taxon-name></italic> Brunke (<bold>I</bold>); <italic><tp:taxon-name>Bolitogyrus strigifrons</tp:taxon-name></italic> (Wendeler) (<bold>J</bold>); <italic><tp:taxon-name>Bolitogyrus silex</tp:taxon-name></italic> Brunke (<bold>K</bold>); <italic><tp:taxon-name>Bolitogyrus viridescens</tp:taxon-name></italic> Brunke (<bold>L</bold>); <italic><tp:taxon-name>Bolitogyrus bullatus</tp:taxon-name></italic> (Sharp) (<bold>M</bold>); <italic><tp:taxon-name>Bolitogyrus ashei</tp:taxon-name></italic> Brunke (<bold>N</bold>); <italic><tp:taxon-name>Bolitogyrus apicofasciatus</tp:taxon-name></italic> Brunke (<bold>O</bold>). Scale bar = 0.5 mm.</p></caption><graphic xmlns:xlink="http://www.w3.org/1999/xlink" xlink:href="zookeys-423-001-g023.jpg" position="float" orientation="portrait" xlink:type="simple"/></fig><fig id="F26" position="float" orientation="portrait"><label>Figure 26.</label><caption><p>Female tergite X. <italic><tp:taxon-name>Bolitogyrus salvini</tp:taxon-name></italic> (Sharp) (<bold>A–C</bold>), paralectotype (<bold>A</bold>), ‘morphotype II’ (<bold>B</bold>), ‘morphotype III’ (<bold>C</bold>); <italic><tp:taxon-name>Bolitogyrus pulchrus</tp:taxon-name></italic> Brunke (<bold>D</bold>); <italic><tp:taxon-name>Bolitogyrus fulgidus</tp:taxon-name></italic> (Sharp) (<bold>E–F</bold>), holotype (<bold>E</bold>), ‘dark Pacific morphotype’ (<bold>F</bold>); <italic><tp:taxon-name>Bolitogyrus marquezi</tp:taxon-name></italic> Brunke (<bold>G</bold>); <italic><tp:taxon-name>Bolitogyrus silex</tp:taxon-name></italic> Brunke (<bold>H</bold>); <italic><tp:taxon-name>Bolitogyrus viridescens</tp:taxon-name></italic> Brunke (<bold>I</bold>); <italic><tp:taxon-name>Bolitogyrus bullatus</tp:taxon-name></italic> (Sharp) (<bold>J</bold>); <italic><tp:taxon-name>Bolitogyrus ashei</tp:taxon-name></italic> Brunke (<bold>K</bold>); <italic><tp:taxon-name>Bolitogyrus apicofasciatus</tp:taxon-name></italic> Brunke (<bold>L</bold>). Scale bar = 0.5 mm.</p></caption><graphic xmlns:xlink="http://www.w3.org/1999/xlink" xlink:href="zookeys-423-001-g026.jpg" position="float" orientation="portrait" xlink:type="simple"/></fig><fig id="F31" position="float" orientation="portrait"><label>Figure 31.</label><caption><p>Distribution of: <italic><tp:taxon-name>Bolitogyrus cheungi</tp:taxon-name></italic> Brunke and <italic><tp:taxon-name>Bolitogyrus cornutus</tp:taxon-name></italic> Brunke (<bold>A</bold>); <italic><tp:taxon-name>Bolitogyrus divisus</tp:taxon-name></italic> Brunke, <italic><tp:taxon-name>Bolitogyrus falini</tp:taxon-name></italic> Brunke, <italic><tp:taxon-name>Bolitogyrus inexspectatus</tp:taxon-name></italic> Brunke (<bold>B</bold>); <italic><tp:taxon-name>Bolitogyrus silex</tp:taxon-name></italic> Brunke, <italic><tp:taxon-name>Bolitogyrus strigifrons</tp:taxon-name></italic> (Wendeler) and <italic><tp:taxon-name>Bolitogyrus viridescens</tp:taxon-name></italic> Brunke (<bold>C</bold>); <italic><tp:taxon-name>Bolitogyrus marquezi</tp:taxon-name></italic> Brunke and <italic><tp:taxon-name>Bolitogyrus newtoni</tp:taxon-name></italic> Brunke (<bold>D</bold>).</p></caption><graphic xmlns:xlink="http://www.w3.org/1999/xlink" xlink:href="zookeys-423-001-g031.jpg" position="float" orientation="portrait" xlink:type="simple"/></fig><fig id="F9" position="float" orientation="portrait"><label>Figure 9.</label><caption><p>Hindwing: <italic><tp:taxon-name>Bolitogyrus bechyneorum</tp:taxon-name></italic> (Scheerpeltz) (<bold>A</bold>). Elytra, dorsal: <italic><tp:taxon-name>Bolitogyrus fulgidus</tp:taxon-name></italic> (Sharp) (<bold>B</bold>); <italic><tp:taxon-name>Bolitogyrus bechyneorum</tp:taxon-name></italic> (<bold>C</bold>); <italic><tp:taxon-name>Bolitogyrus marquezi</tp:taxon-name></italic> Brunke (<bold>D</bold>); <italic><tp:taxon-name>Bolitogyrus newtoni</tp:taxon-name></italic> Brunke (<bold>E</bold>); <italic><tp:taxon-name>Bolitogyrus viridescens</tp:taxon-name></italic> (<bold>F</bold>). Scale bars = 1 mm.</p></caption><graphic xmlns:xlink="http://www.w3.org/1999/xlink" xlink:href="zookeys-423-001-g009.jpg" position="float" orientation="portrait" xlink:type="simple"/></fig></tp:treatment-sec></tp:taxon-treatment>
