# Supplementary material for: A revision of the Neotropical species of Bolitogyrus Chevrolat, a geographically disjunct lineage of Staphylinini (Coleoptera, Staphylinidae)
Source: Zookeys. 2014 Jul 7;(423):1–113. doi: 10.3897/zookeys.423.7536 (PMC4106094; doi:10.3897/zookeys.423.7536)
Supplement: XML Treatment for Bolitogyrus bechyneorum [file zookeys.423.7536-treatment30.xml]

<!DOCTYPE tp:taxon-treatment
  PUBLIC "-//TaxonX//DTD Taxonomic Treatment Publishing DTD v0 20100105//EN" "tax-treatment-NSO.dtd">
<tp:taxon-treatment xmlns:tp="http://www.plazi.org/taxpub"><tp:treatment-meta><kwd-group><label>Taxon classification</label><kwd><named-content content-type="kingdom">Animalia</named-content></kwd><kwd><named-content content-type="order">Coleoptera</named-content></kwd><kwd><named-content content-type="family">Staphylinidae</named-content></kwd></kwd-group><mixed-citation publication-type="journal"><person-group><name><surname>Brunke</surname><given-names>Adam J.</given-names></name><name><surname>Solodovnikov</surname><given-names>Alexey</given-names></name></person-group><article-title>A revision of the Neotropical species of <italic>Bolitogyrus</italic> Chevrolat, a geographically disjunct lineage of Staphylinini (Coleoptera, Staphylinidae)</article-title><source>Zookeys</source><day>7</day><month>7</month><year>2014</year><volume>2014</volume><issue>423</issue><fpage>1</fpage><lpage>113</lpage><pub-id pub-id-type="doi">10.3897/zookeys.423.7536</pub-id></mixed-citation></tp:treatment-meta><tp:nomenclature><tp:taxon-name>
                                <tp:taxon-name-part taxon-name-part-type="genus">Bolitogyrus</tp:taxon-name-part>
                                <tp:taxon-name-part taxon-name-part-type="species">bechyneorum</tp:taxon-name-part>
                            </tp:taxon-name><tp:taxon-authority>(Scheerpeltz, 1974)</tp:taxon-authority><xref ref-type="fig" rid="F2">Figs 2E</xref><xref ref-type="fig" rid="F9">, 9A, C</xref><xref ref-type="fig" rid="F13">, 13B</xref><xref ref-type="fig" rid="F16">, 16J–L</xref><xref ref-type="fig" rid="F23">, 23G</xref><xref ref-type="fig" rid="F25">, 25G</xref><xref ref-type="fig" rid="F29">, 29D (map)</xref><tp:nomenclature-citation-list><tp:nomenclature-citation><tp:taxon-name>Cyrtothorax bechyneorum</tp:taxon-name><comment> Scheerpeltz, 1974: 189.</comment></tp:nomenclature-citation></tp:nomenclature-citation-list></tp:nomenclature><tp:treatment-sec sec-type="Type locality"><title>Type locality.</title><p>El Salvador, La Paz, in vicinity of Volcan San Vicente.</p></tp:treatment-sec><tp:treatment-sec sec-type="Type material"><title>Type material.</title><p><italic><tp:taxon-name>Cyrtothorax bechyneorum</tp:taxon-name></italic> Scheerpeltz, 1974. <bold>Holotype</bold> (♀, NMW): ‘♂’ [male symbol on small card] / v. San Vicente, Finca La Paz, 5. 8. 1959 [hand printed label] / Rep. San Salvador, leg. Dr. J. Bechyné [typed label] / <tp:taxon-name>Cyrtothorax bechyneorum</tp:taxon-name> Scheerp. [hand printed label] / Holotypus [red, hand printed label] / TYPUS, <tp:taxon-name>Cyrtothorax</tp:taxon-name>, Bechyneorum, O. Scheerpeltz [red label, printed and typed] / Bechyneorum, Scheerp. [green, hand printed label] / ex. coll., Scheerpeltz [blue, printed label].</p><p>Although stated to be a male by <xref ref-type="bibr" rid="B28">Scheerpeltz (1974)</xref>, the holotype is actually a female. The Scheerpeltz collection (NMW) contains only female specimens but males were available from other localities. The holotype was easily associated with the males and females collected in Mexico based on the distinctive habitus of this species, elytral morphology and the general shape of female tergite 10.</p></tp:treatment-sec><tp:treatment-sec sec-type="Other material"><title>Other material.</title><p><bold>MEXICO:</bold> <italic>Chiapas</italic>: 7.0 km W Rizo de Oro, 460m, ex. leaf litter, 26.VI.1979, J.S. Ashe, SM0038001, 1 ♀ (SEMC). <italic>Jalisco</italic>: Casimiro Castillo, El Parotal, cam. El Parotal, BTC, 700m, 1 to 2.VII.1995, J.L. Navarrete, 1 ♀ (CZUJ); San Sebastián del Oeste, camino hacia [=road to] La Bufa, BMM, <named-content xmlns:xlink="http://www.w3.org/1999/xlink" content-type="dwc:verbatimCoordinates" xlink:type="simple">20°45'19.8"N, 104°50'15.6"W</named-content>, 1535m, ex. tronco [=log], 28.VI.2003, J. Cortès-Aguilar, 1 ♂ (CZUJ); Tequila, Volcán de Tequila, BMM, 2350m, ex. hojarasca [=litter], 30.IV.1994, H. Fierros, 1 ♀ (CZUJ). <italic>Morelos</italic>: Sta. Catarina, SBC y CT, ex tronco caído [=fallen tree], 25.VI.1996, J. Márquez, 1 ♂ (ZMUC). <italic>Oaxaca</italic>: 5 km NE of Comala [Comila], 334m, selva mediana [=tropical forest], en troncos con hongos [=in logs with mushrooms], 10.VII.2002, J. Asiain y Márquez, 1 ♂ (UAEH). <bold>EL SALVADOR:</bold> <italic>Ahuachapan</italic>: Apaneca, 14.VII.1959, Dr. J. Bechyné, 1 ♀ (NMW). <italic>La Paz</italic>: Vulcan San Vicente, 3.VIII.1959, 1 ♀ (NMW). <bold>NICARAGUA:</bold> <italic>Esteli</italic>: vicinity, Cerro ‘Estensuela’ [=Estenzuela], 1400 m, pine forest, II.1997, E. v. d. Berghe, 1 ♀ (CMNH).</p></tp:treatment-sec><tp:treatment-sec sec-type="Diagnosis"><title>Diagnosis.</title><p>Head without central protuberance; antenna bicolored (<xref ref-type="fig" rid="F5">Fig. 5A</xref>); genital and abdominal segment VIII dark, not distinctly paler than previous segments; head and pronotum with blue to bluish-green metallic reflections in combination with dull silver metallic reflections on elytra (<xref ref-type="fig" rid="F2">Fig. 2E</xref>); abdominal sternites with fine transverse microsculpture, interspaces about as wide as lines (<xref ref-type="fig" rid="F13">Fig. 13D</xref>); disc of elytra without distinct protuberances, punctation relatively dense and regularly spaced (<xref ref-type="fig" rid="F9">Fig. 9C</xref>).</p></tp:treatment-sec><tp:treatment-sec sec-type="Redescription"><title>Redescription.</title><p>Measurements ♂ (n=3): HW/HL 1.44–1.50; PW/PL 1.29–1.36; EW/EL 1.18–1.28; ESut/PL 0.69–0.74; PW/HW 1.04–1.14; forebody length 5.2–5.7 mm.</p><!--PageBreak--><p>Measurements ♀ (n=5): HW/HL 1.39–1.45; PW/PL 1.25–1.31; EW/EL 1.19–1.24; ESut/PL 0.71–0.73; PW/HW 1.07–1.12; forebody length 5.3–5.5 mm.</p><p>Similar to <italic><tp:taxon-name>Bolitogyrus buphthalmus</tp:taxon-name></italic> and differing only in the following: head and pronotum with blue to bluish-green metallic reflections, elytra with dark silver metallic reflections; antenna bicolored but apical antennomere not distinctly paler than previous segments; legs bicolored: pro- and mesocoxa pale (males) or slightly darker than pro- and mesofemur (females); metacoxa darker than metafemur; pro- and mesofemur pale yellow (males) or diffusely tinged with dark brown (female), without distinct dark apical band; apex of hind femur with crisp dark band (males) or diffuse darkening (female); tibia dark brown; punctures on head of variable diameter and spacing but distinctly denser and more deeply impressed than in <italic><tp:taxon-name>Bolitogyrus buphthalmus</tp:taxon-name></italic>; pronotum more convex in both sexes, with pair of depressions but without distinct protuberance in lateral view; disc of elytra without distinct protuberances, causing punctation to appear more evenly distributed; sternites III–V with basal transverse line sharply projected posteriad at middle, one female specimen with only weak projections; median lobe flattened and convex, with acute apex, in lateral view sinuate and projecting ventrad (<xref ref-type="fig" rid="F16">Fig. 16K</xref>), in parameral view, not constricted at base (<xref ref-type="fig" rid="F16">Fig. 16J</xref>); paramere deeply divided into two divergent lobes (<xref ref-type="fig" rid="F16">Fig. 16K</xref>), peg setae developed as in <xref ref-type="fig" rid="F16">Fig. 16L</xref>; male sternites VI–VIII with medioapical asetose, flattened, triangular areas, increasing in size from VI to VIII (<xref ref-type="fig" rid="F13">Fig. 13B</xref>); male sternite IX with emargination shallower and wider than in <italic><tp:taxon-name>Bolitogyrus buphthalmus</tp:taxon-name></italic>, base more strongly asymmetrical (<xref ref-type="fig" rid="F23">Fig. 23G</xref>); female tergite X elongate, raised discal area contiguous with base and not strongly converging apicad, apex evenly rounded, not produced (<xref ref-type="fig" rid="F25">Fig. 25G</xref>).</p></tp:treatment-sec><tp:treatment-sec sec-type="Distribution"><title>Distribution.</title><p><xref ref-type="fig" rid="F29">Figure 29D</xref>. Known from northern Jalisco state in Mexico to Matagalpa province in Nicaragua.</p></tp:treatment-sec><tp:treatment-sec sec-type="Bionomics"><title>Bionomics.</title><p><italic><tp:taxon-name>Bolitogyrus bechyneorum</tp:taxon-name></italic> has been collected at a wide range of elevations (334-2350m) from leaf litter, dead wood and within a log with mushrooms. Most specimens were collected during June to August but one specimen each was taken in February and April.</p></tp:treatment-sec><tp:treatment-sec sec-type="Comments"><title>Comments.</title><p>Among sympatric species, <italic><tp:taxon-name>Bolitogyrus bechyneorum</tp:taxon-name></italic> is most similar to <italic><tp:taxon-name>Bolitogyrus marquezi</tp:taxon-name></italic> but can be easily distinguished by the metallic blue forebody and the coarse punctation of the elytra. The holotype of <italic><tp:taxon-name>Bolitogyrus bechyneorum</tp:taxon-name></italic> was collected from ‘Finca La Paz’ near the double-coned volcano San Vicente, which has one cone in San Vicente state and one in La Paz. ‘Finca La Paz’ could not be located but it is assumed that the holotype was collected somewhere near a coffee plantation on the western cone, which is located in La Paz state.</p></tp:treatment-sec><tp:treatment-sec><!--Section generated to contain objects referenced in tp:taxon-treatment.--><fig id="F2" position="float" orientation="portrait"><label>Figure 2.</label><caption><p>Dorsal habitus of <italic><tp:taxon-name>Bolitogyrus divisus</tp:taxon-name></italic> Brunke (<bold>A</bold>), <italic><tp:taxon-name>Bolitogyrus cornutus</tp:taxon-name></italic> Brunke (<bold>B</bold>), <italic><tp:taxon-name>Bolitogyrus bufo</tp:taxon-name></italic> Brunke (<bold>C</bold>), <italic><tp:taxon-name>Bolitogyrus viridescens</tp:taxon-name></italic> Brunke (<bold>D</bold>), <italic><tp:taxon-name>Bolitogyrus bechyneorum</tp:taxon-name></italic> (Scheerpeltz) (<bold>E</bold>) and <italic><tp:taxon-name>Bolitogyrus marquezi</tp:taxon-name></italic> Brunke (<bold>F</bold>). Scale bars = 2 mm.</p></caption><graphic xmlns:xlink="http://www.w3.org/1999/xlink" xlink:href="zookeys-423-001-g002.jpg" position="float" orientation="portrait" xlink:type="simple"/></fig><fig id="F9" position="float" orientation="portrait"><label>Figure 9.</label><caption><p>Hindwing: <italic><tp:taxon-name>Bolitogyrus bechyneorum</tp:taxon-name></italic> (Scheerpeltz) (<bold>A</bold>). Elytra, dorsal: <italic><tp:taxon-name>Bolitogyrus fulgidus</tp:taxon-name></italic> (Sharp) (<bold>B</bold>); <italic><tp:taxon-name>Bolitogyrus bechyneorum</tp:taxon-name></italic> (<bold>C</bold>); <italic><tp:taxon-name>Bolitogyrus marquezi</tp:taxon-name></italic> Brunke (<bold>D</bold>); <italic><tp:taxon-name>Bolitogyrus newtoni</tp:taxon-name></italic> Brunke (<bold>E</bold>); <italic><tp:taxon-name>Bolitogyrus viridescens</tp:taxon-name></italic> (<bold>F</bold>). Scale bars = 1 mm.</p></caption><graphic xmlns:xlink="http://www.w3.org/1999/xlink" xlink:href="zookeys-423-001-g009.jpg" position="float" orientation="portrait" xlink:type="simple"/></fig><fig id="F13" position="float" orientation="portrait"><label>Figure 13.</label><caption><p>Abdomen, ventral: <italic><tp:taxon-name>Bolitogyrus costaricensis</tp:taxon-name></italic> (Wendeler) (<bold>A</bold>); <italic><tp:taxon-name>Bolitogyrus bechyneorum</tp:taxon-name></italic> (Scheerpeltz) (<bold>B</bold>). Abdomen, ventral, microsculpture: <italic><tp:taxon-name>Bolitogyrus newtoni</tp:taxon-name></italic> Brunke (<bold>C</bold>); <italic><tp:taxon-name>Bolitogyrus costaricensis</tp:taxon-name></italic> (<bold>D</bold>). Abdomen, dorsal: <italic><tp:taxon-name>Bolitogyrus strigifrons</tp:taxon-name></italic> (Wendeler) (<bold>E</bold>); <italic><tp:taxon-name>Bolitogyrus viridescens</tp:taxon-name></italic> Brunke (<bold>F</bold>). Scale bars = 1 mm (<bold>A–B, E–F</bold>), 0.5 mm (<bold>C–D</bold>).</p></caption><graphic xmlns:xlink="http://www.w3.org/1999/xlink" xlink:href="zookeys-423-001-g013.jpg" position="float" orientation="portrait" xlink:type="simple"/></fig><fig id="F16" position="float" orientation="portrait"><label>Figure 16.</label><caption><p>Aedeagus, parameral view (<bold>A, C, I, J</bold>). Aedeagus, lateral view (<bold>K</bold>). Paramere, parameral view (<bold>D, E</bold>). Underside of parameral lobe, with peg setae (<bold>B, F, G, H, L</bold>). <italic><tp:taxon-name>Bolitogyrus pulchrus</tp:taxon-name></italic> Brunke (<bold>A, B</bold>); <italic><tp:taxon-name>Bolitogyrus salvini</tp:taxon-name></italic> (Sharp) (<bold>C–H</bold>), morphotype I (<bold>C, F</bold>), morphotype III (<bold>D, E, G, H</bold>); <italic><tp:taxon-name>Bolitogyrus sallei</tp:taxon-name></italic> (Kraatz) (<bold>I</bold>); <italic><tp:taxon-name>Bolitogyrus bechyneorum</tp:taxon-name></italic> (Scheerpeltz) (<bold>J–L</bold>). Scale bar = 0.5 mm (<bold>A–K</bold>), 0.1 mm (<bold>L</bold>).</p></caption><graphic xmlns:xlink="http://www.w3.org/1999/xlink" xlink:href="zookeys-423-001-g016.jpg" position="float" orientation="portrait" xlink:type="simple"/></fig><fig id="F23" position="float" orientation="portrait"><label>Figure 23.</label><caption><p>Male sternite IX. <italic><tp:taxon-name>Bolitogyrus buphthalmus</tp:taxon-name></italic> (Erichson) (<bold>A</bold>); <italic><tp:taxon-name>Bolitogyrus costaricensis</tp:taxon-name></italic> Wendeler (<bold>B</bold>); <italic><tp:taxon-name>Bolitogyrus pulchrus</tp:taxon-name></italic> Brunke (<bold>C</bold>); <italic><tp:taxon-name>Bolitogyrus sallei</tp:taxon-name></italic> (Kraatz) (<bold>D</bold>); <italic><tp:taxon-name>Bolitogyrus salvini</tp:taxon-name></italic> (Sharp) (<bold>E–F</bold>), lectotype (<bold>E</bold>), ‘morphotype III’ (<bold>F</bold>); <italic><tp:taxon-name>Bolitogyrus bechyneorum</tp:taxon-name></italic> (Scheerpeltz) (<bold>G</bold>); <italic><tp:taxon-name>Bolitogyrus newtoni</tp:taxon-name></italic> Brunke (<bold>H</bold>); <italic><tp:taxon-name>Bolitogyrus marquezi</tp:taxon-name></italic> Brunke (<bold>I</bold>); <italic><tp:taxon-name>Bolitogyrus strigifrons</tp:taxon-name></italic> (Wendeler) (<bold>J</bold>); <italic><tp:taxon-name>Bolitogyrus silex</tp:taxon-name></italic> Brunke (<bold>K</bold>); <italic><tp:taxon-name>Bolitogyrus viridescens</tp:taxon-name></italic> Brunke (<bold>L</bold>); <italic><tp:taxon-name>Bolitogyrus bullatus</tp:taxon-name></italic> (Sharp) (<bold>M</bold>); <italic><tp:taxon-name>Bolitogyrus ashei</tp:taxon-name></italic> Brunke (<bold>N</bold>); <italic><tp:taxon-name>Bolitogyrus apicofasciatus</tp:taxon-name></italic> Brunke (<bold>O</bold>). Scale bar = 0.5 mm.</p></caption><graphic xmlns:xlink="http://www.w3.org/1999/xlink" xlink:href="zookeys-423-001-g023.jpg" position="float" orientation="portrait" xlink:type="simple"/></fig><fig id="F25" position="float" orientation="portrait"><label>Figure 25.</label><caption><p>Female tergite X. <italic><tp:taxon-name>Bolitogyrus costaricensis</tp:taxon-name></italic> (Wendeler) (<bold>A–D</bold>), holotype (<bold>A</bold>); holotype of <italic><tp:taxon-name>Bolitogyrus nevermanni</tp:taxon-name></italic> (Scheerpeltz) (<bold>B</bold>); <italic><tp:taxon-name>Bolitogyrus buphthalmus</tp:taxon-name></italic> (Erichson) (<bold>E–F</bold>), paralectotype of <italic><tp:taxon-name>Bolitogyrus cyanescens</tp:taxon-name></italic> (Sharp) (<bold>E</bold>); <italic><tp:taxon-name>Bolitogyrus bechyneorum</tp:taxon-name></italic> (Scheerpeltz) (<bold>G</bold>); <italic><tp:taxon-name>Bolitogyrus newtoni</tp:taxon-name></italic> Brunke (<bold>H</bold>); <italic><tp:taxon-name>Bolitogyrus erythrurus</tp:taxon-name></italic> (Kraatz) (<bold>I–K</bold>), syntype (<bold>I</bold>); <italic><tp:taxon-name>Bolitogyrus sallei</tp:taxon-name></italic> (Kraatz) (<bold>L</bold>). Scale bar = 0.5 mm.</p></caption><graphic xmlns:xlink="http://www.w3.org/1999/xlink" xlink:href="zookeys-423-001-g025.jpg" position="float" orientation="portrait" xlink:type="simple"/></fig><fig id="F29" position="float" orientation="portrait"><label>Figure 29.</label><caption><p>Distribution of: <italic><tp:taxon-name>Bolitogyrus buphthalmus</tp:taxon-name></italic> (Erichson) and <italic><tp:taxon-name>Bolitogyrus costaricensis</tp:taxon-name></italic> (Wendeler) (<bold>A</bold>); <italic><tp:taxon-name>Bolitogyrus costaricensis</tp:taxon-name></italic> and <italic><tp:taxon-name>Bolitogyrus erythrurus</tp:taxon-name></italic> (Kraatz) (<bold>B</bold>); <italic><tp:taxon-name>Bolitogyrus ashei</tp:taxon-name></italic> Brunke, <italic><tp:taxon-name>Bolitogyrus fulgidus</tp:taxon-name></italic> (Sharp) and <italic><tp:taxon-name>Bolitogyrus pulchrus</tp:taxon-name></italic> Brunke (<bold>C</bold>); <italic><tp:taxon-name>Bolitogyrus bechyneorum</tp:taxon-name></italic> (Scheerpeltz) and <italic><tp:taxon-name>Bolitogyrus sallei</tp:taxon-name></italic> (Kraatz) (<bold>D</bold>).</p></caption><graphic xmlns:xlink="http://www.w3.org/1999/xlink" xlink:href="zookeys-423-001-g029.jpg" position="float" orientation="portrait" xlink:type="simple"/></fig><fig id="F5" position="float" orientation="portrait"><label>Figure 5.</label><caption><p>Antenna: rare specimen of <italic><tp:taxon-name>Bolitogyrus costaricensis</tp:taxon-name></italic> (Wendeler) with darkened apical segment (<bold>A</bold>); <italic><tp:taxon-name>Bolitogyrus fulgidus</tp:taxon-name></italic> (Sharp) (<bold>B</bold>); <italic><tp:taxon-name>Bolitogyrus marquezi</tp:taxon-name></italic> Brunke (<bold>C</bold>); <italic><tp:taxon-name>Bolitogyrus newtoni</tp:taxon-name></italic> Brunke (<bold>D</bold>); <italic><tp:taxon-name>Bolitogyrus pulchrus</tp:taxon-name></italic> Brunke (<bold>E</bold>). Scale bars = 1 mm.</p></caption><graphic xmlns:xlink="http://www.w3.org/1999/xlink" xlink:href="zookeys-423-001-g005.jpg" position="float" orientation="portrait" xlink:type="simple"/></fig></tp:treatment-sec><ref-list><ref id="B28"><mixed-citation xmlns:xlink="http://www.w3.org/1999/xlink" xlink:type="simple"><person-group><name name-style="western"><surname>Scheerpeltz</surname><given-names>O</given-names></name></person-group> (<year>1974</year>) <article-title>Studien an den Arten der Gattung <italic>Cyrtothorax</italic> Kraatz mit Beschreibung neuer Arten sowie einer Dichotomik aller bis heute bekannt gewordenen Arten dieser Gattung (Coleoptera, Staphylinindae, Staphylininae, Quediini).</article-title><source>Reichenbachia</source><volume>15</volume>: <fpage>175</fpage>–<lpage>192</lpage>.</mixed-citation></ref></ref-list></tp:taxon-treatment>
