# Supplementary material for: A revision of the Neotropical species of Bolitogyrus Chevrolat, a geographically disjunct lineage of Staphylinini (Coleoptera, Staphylinidae)
Source: Zookeys. 2014 Jul 7;(423):1–113. doi: 10.3897/zookeys.423.7536 (PMC4106094; doi:10.3897/zookeys.423.7536)
Supplement: XML Treatment for Bolitogyrus marquezi [file zookeys.423.7536-treatment31.xml]

<!DOCTYPE tp:taxon-treatment
  PUBLIC "-//TaxonX//DTD Taxonomic Treatment Publishing DTD v0 20100105//EN" "tax-treatment-NSO.dtd">
<tp:taxon-treatment xmlns:tp="http://www.plazi.org/taxpub"><tp:treatment-meta><kwd-group><label>Taxon classification</label><kwd><named-content content-type="kingdom">Animalia</named-content></kwd><kwd><named-content content-type="order">Coleoptera</named-content></kwd><kwd><named-content content-type="family">Staphylinidae</named-content></kwd></kwd-group><mixed-citation publication-type="journal"><person-group><name><surname>Brunke</surname><given-names>Adam J.</given-names></name><name><surname>Solodovnikov</surname><given-names>Alexey</given-names></name></person-group><article-title>A revision of the Neotropical species of <italic>Bolitogyrus</italic> Chevrolat, a geographically disjunct lineage of Staphylinini (Coleoptera, Staphylinidae)</article-title><source>Zookeys</source><day>7</day><month>7</month><year>2014</year><volume>2014</volume><issue>423</issue><fpage>1</fpage><lpage>113</lpage><pub-id pub-id-type="doi">10.3897/zookeys.423.7536</pub-id></mixed-citation></tp:treatment-meta><tp:nomenclature><tp:taxon-name>
                                <tp:taxon-name-part taxon-name-part-type="genus">Bolitogyrus</tp:taxon-name-part>
                                <tp:taxon-name-part taxon-name-part-type="species">marquezi</tp:taxon-name-part>
                                <object-id xmlns:xlink="http://www.w3.org/1999/xlink" content-type="zoobank" xlink:type="simple">http://zoobank.org/CC2124F1-DB35-44AB-AAF7-931633FA7B6B</object-id>
                            </tp:taxon-name><tp:taxon-authority>Brunke</tp:taxon-authority><tp:taxon-status xmlns:xlink="http://www.w3.org/1999/xlink" xlink:type="simple">sp. n.</tp:taxon-status><xref ref-type="fig" rid="F2">Figs 2F</xref><xref ref-type="fig" rid="F5">, 5C</xref><xref ref-type="fig" rid="F9">, 9D</xref><xref ref-type="fig" rid="F11">, 11E</xref><xref ref-type="fig" rid="F12">, 12F</xref><xref ref-type="fig" rid="F17">, 17D–F</xref><xref ref-type="fig" rid="F23">, 23I</xref><xref ref-type="fig" rid="F26">, 26G</xref><xref ref-type="fig" rid="F31">, 31D (map)</xref></tp:nomenclature><tp:treatment-sec sec-type="Type locality"><title>Type locality.</title><p>MEXICO, Morelos, Derrame del Chichinautzin.</p><!--PageBreak--></tp:treatment-sec><tp:treatment-sec sec-type="Type material"><title>Type material.</title><p><bold>Holotype</bold> ♂ (MZFC): MÉXICO: Morelos, Derrame del Chichinautzin (La Pera). Bosque de pino encino [=pine-oak forest]. 2450 m. En troncos caídos [=on fallen logs]. 22.III.2001. JML Col. [white printed label] / <italic><tp:taxon-name>Bolitogyrus</tp:taxon-name></italic> sp. 1, MZFC [white printed label] / Holotype, <italic><tp:taxon-name>Bolitogyrus marquezi</tp:taxon-name></italic> Brunke, sp. n. [red printed label].</p><p><bold>Paratypes</bold> (1 ♂ 1 ♀, SEMC, ZMUC): same data as holotype, 1 ♀ (ZMUC). <bold>MEXICO:</bold> Guerrero, 71 km NE Atoyac de Alvarez, 1700 m, ex: treefall litter, 25 July 1992, J.S. Ashe, #118, SM0037999, 1 ♂ (SEMC).</p></tp:treatment-sec><tp:treatment-sec sec-type="Diagnosis"><title>Diagnosis.</title><p>Head without central protuberance; genital and abdominal segments VIII not distinctly paler than previous segments; elytra with small, poorly impressed punctures (<xref ref-type="fig" rid="F9">Fig. 9D</xref>); abdominal tergites III–VII with lateral patches of short, appressed setae (<xref ref-type="fig" rid="F12">Fig. 12F</xref>).</p></tp:treatment-sec><tp:treatment-sec sec-type="Description"><title>Description.</title><p>Measurements ♂ (n=2): HW/HL 1.36–1.40; PW/PL 1.27–1.28; EW/EL 1.16–1.24; ESut/PL 0.83–0.84; PW/HW 1.07–1.09; forebody length 3.9–4.4 mm.</p><p>Measurements ♀ (n=1): HW/HL 1.37; PW/PL 1.37; EW/EL 1.21; ESut/PL 0.90; PW/HW 1.11; forebody length 4.8 mm.</p><p>Similar to <italic><tp:taxon-name>Bolitogyrus buphthalmus</tp:taxon-name></italic> and differing only in the following: head, pronotum and elytra black with bronze metallic reflection; apical antennomere distinctly paler (Guerrero) or not (Morelos); legs nearly entirely yellowish, except for darkened apices of femora and tibiae, and entire to part of hind coxa (male), or legs nearly entirely dark brownish, except paler apices of femora and tibiae; head slightly less transverse than <italic><tp:taxon-name>Bolitogyrus buphthalmus</tp:taxon-name></italic>; punctures on head of variable diameter and spacing but distinctly denser than in <italic><tp:taxon-name>Bolitogyrus buphthalmus</tp:taxon-name></italic>, punctures on disc varying from strongly impressed (Morelos) to barely perceivable (Guerrero); median frontal impression distinct but shallow; entire surface of pronotum with scattered micropunctures; pronotum with pair of depressions but without distinct protuberance in lateral view; elytra with basal elytral ridge re-connected to humerus; elytra with punctures in much smaller depressions compared to those of <italic><tp:taxon-name>Bolitogyrus buphthalmus</tp:taxon-name></italic>, especially on disc near suture (<xref ref-type="fig" rid="F9">Fig. 9D</xref>); sternites III–V with basal transverse line weakly and bluntly projected posteriad; abdominal sternites with coarse transverse microsculpture in apical half, interspaces wider than lines; microsculpture of dorsal abdomen with small connections between transverse lines (Morelos) or not (Guerrero); mesofemur with distinct spines on lateral face, not obscured by setae; median lobe cylindrical, in lateral view sinuate, with a short, broad and triangular apical portion (<xref ref-type="fig" rid="F17">Fig. 17E</xref>); median lobe in parameral view subparallel and broadly rounded at apex (<xref ref-type="fig" rid="F17">Fig. 17D</xref>); paramere weakly divided near apex or with only median seam, with a pair of short, longitudinal fields of peg setae laterally near apex (<xref ref-type="fig" rid="F17">Fig. 17F</xref>); internal sac with large, horseshoe-shaped sclerite (<xref ref-type="fig" rid="F17">Fig. 17D</xref>); male sternite VIII with transverse basal line distinctly interrupted at middle; male tergite IX with deeper, narrower emargination and base ending more bluntly (<xref ref-type="fig" rid="F23">Fig. 23I</xref>); female tergite X broad, truncate apically, with base fused to accessory sclerite formed from expanded basal margin; female laterotergal sclerites expanded mediad to overlap with tergite X (<xref ref-type="fig" rid="F26">Fig. 26G</xref>).</p></tp:treatment-sec><tp:treatment-sec sec-type="Distribution"><title>Distribution.</title><p><xref ref-type="fig" rid="F31">Figure 31D</xref>. The locality of one paratype could not be georeferenced due to vague label data (‘71 km NE Atoyac de Alvarez’). <italic><tp:taxon-name>Bolitogyrus marquezi</tp:taxon-name></italic> is known from Morelos and Guerrero states in Mexico.</p><!--PageBreak--></tp:treatment-sec><tp:treatment-sec sec-type="Bionomics"><title>Bionomics.</title><p>Specimens of this species were collected at 1700–2450 m, in March and July, in treefall litter and in an oak-pine forest on fallen logs.</p></tp:treatment-sec><tp:treatment-sec sec-type="Etymology"><title>Etymology.</title><p>The first author would like to dedicate this species to his colleague Dr. Juan Márquez Luna (MZFC), the collector of the holotype and female paratype, and someone who shares an interest in this genus.</p></tp:treatment-sec><tp:treatment-sec sec-type="Comments"><title>Comments.</title><p><italic><tp:taxon-name>Bolitogyrus marquezi</tp:taxon-name></italic> is most similar to and sympatric with <italic><tp:taxon-name>Bolitogyrus bechyneorum</tp:taxon-name></italic> but can easily be distinguished by the greenish-bronze forebody and finer punctation of the elytra. The holotype and paratype from Morelos state differ markedly from the male paratype from Guerrero in the abdominal microsculpture, punctation of the forebody and the coloration of the apical antennomere. However, the aedeagi of the males are very similar and differ only slightly in the shape of the parameral apex. Further study may reveal <italic><tp:taxon-name>Bolitogyrus marquezi</tp:taxon-name></italic> to be a complex of species but more male specimens are needed to readdress this.</p></tp:treatment-sec><tp:treatment-sec><!--Section generated to contain objects referenced in tp:taxon-treatment.--><fig id="F2" position="float" orientation="portrait"><label>Figure 2.</label><caption><p>Dorsal habitus of <italic><tp:taxon-name>Bolitogyrus divisus</tp:taxon-name></italic> Brunke (<bold>A</bold>), <italic><tp:taxon-name>Bolitogyrus cornutus</tp:taxon-name></italic> Brunke (<bold>B</bold>), <italic><tp:taxon-name>Bolitogyrus bufo</tp:taxon-name></italic> Brunke (<bold>C</bold>), <italic><tp:taxon-name>Bolitogyrus viridescens</tp:taxon-name></italic> Brunke (<bold>D</bold>), <italic><tp:taxon-name>Bolitogyrus bechyneorum</tp:taxon-name></italic> (Scheerpeltz) (<bold>E</bold>) and <italic><tp:taxon-name>Bolitogyrus marquezi</tp:taxon-name></italic> Brunke (<bold>F</bold>). Scale bars = 2 mm.</p></caption><graphic xmlns:xlink="http://www.w3.org/1999/xlink" xlink:href="zookeys-423-001-g002.jpg" position="float" orientation="portrait" xlink:type="simple"/></fig><fig id="F5" position="float" orientation="portrait"><label>Figure 5.</label><caption><p>Antenna: rare specimen of <italic><tp:taxon-name>Bolitogyrus costaricensis</tp:taxon-name></italic> (Wendeler) with darkened apical segment (<bold>A</bold>); <italic><tp:taxon-name>Bolitogyrus fulgidus</tp:taxon-name></italic> (Sharp) (<bold>B</bold>); <italic><tp:taxon-name>Bolitogyrus marquezi</tp:taxon-name></italic> Brunke (<bold>C</bold>); <italic><tp:taxon-name>Bolitogyrus newtoni</tp:taxon-name></italic> Brunke (<bold>D</bold>); <italic><tp:taxon-name>Bolitogyrus pulchrus</tp:taxon-name></italic> Brunke (<bold>E</bold>). Scale bars = 1 mm.</p></caption><graphic xmlns:xlink="http://www.w3.org/1999/xlink" xlink:href="zookeys-423-001-g005.jpg" position="float" orientation="portrait" xlink:type="simple"/></fig><fig id="F9" position="float" orientation="portrait"><label>Figure 9.</label><caption><p>Hindwing: <italic><tp:taxon-name>Bolitogyrus bechyneorum</tp:taxon-name></italic> (Scheerpeltz) (<bold>A</bold>). Elytra, dorsal: <italic><tp:taxon-name>Bolitogyrus fulgidus</tp:taxon-name></italic> (Sharp) (<bold>B</bold>); <italic><tp:taxon-name>Bolitogyrus bechyneorum</tp:taxon-name></italic> (<bold>C</bold>); <italic><tp:taxon-name>Bolitogyrus marquezi</tp:taxon-name></italic> Brunke (<bold>D</bold>); <italic><tp:taxon-name>Bolitogyrus newtoni</tp:taxon-name></italic> Brunke (<bold>E</bold>); <italic><tp:taxon-name>Bolitogyrus viridescens</tp:taxon-name></italic> (<bold>F</bold>). Scale bars = 1 mm.</p></caption><graphic xmlns:xlink="http://www.w3.org/1999/xlink" xlink:href="zookeys-423-001-g009.jpg" position="float" orientation="portrait" xlink:type="simple"/></fig><fig id="F11" position="float" orientation="portrait"><label>Figure 11.</label><caption><p>Ventral prothorax: <italic><tp:taxon-name>Bolitogyrus costaricensis</tp:taxon-name></italic> (Wendeler), male (<bold>A</bold>); <italic><tp:taxon-name>Bolitogyrus sallei</tp:taxon-name></italic> (Kraatz), male (close-up of procoxae) (<bold>B</bold>); <italic><tp:taxon-name>Bolitogyrus newtoni</tp:taxon-name></italic> Brunke, male (<bold>C</bold>). Mesotibia: <italic><tp:taxon-name>Bolitogyrus fulgidus</tp:taxon-name></italic> (Sharp) (<bold>D</bold>); <italic><tp:taxon-name>Bolitogyrus marquezi</tp:taxon-name></italic> Brunke (<bold>E</bold>). Metatibia: <italic><tp:taxon-name>Bolitogyrus fulgidus</tp:taxon-name></italic> (Sharp) (<bold>F</bold>). Metafemur: <italic><tp:taxon-name>Bolitogyrus bullatus</tp:taxon-name></italic> (Sharp) (<bold>G</bold>); <italic><tp:taxon-name>Bolitogyrus apicofasciatus</tp:taxon-name></italic> Brunke (<bold>H</bold>). sp. – spine, set. – seta. Scale bars = 1 mm.</p></caption><graphic xmlns:xlink="http://www.w3.org/1999/xlink" xlink:href="zookeys-423-001-g011.jpg" position="float" orientation="portrait" xlink:type="simple"/></fig><fig id="F12" position="float" orientation="portrait"><label>Figure 12.</label><caption><p>Abdomen, dorsal: <italic><tp:taxon-name>Bolitogyrus pictus</tp:taxon-name></italic> Smetana &amp; Zheng (<bold>A</bold>); <italic><tp:taxon-name>Bolitogyrus ashei</tp:taxon-name></italic> Brunke (<bold>B</bold>); <italic><tp:taxon-name>Bolitogyrus costaricensis</tp:taxon-name></italic> (Wendeler) (<bold>C</bold>); <italic><tp:taxon-name>Bolitogyrus fulgidus</tp:taxon-name></italic> (Sharp) (<bold>D–E</bold>); <italic><tp:taxon-name>Bolitogyrus marquezi</tp:taxon-name></italic> Brunke (<bold>F</bold>). Scale bars = 1 mm.</p></caption><graphic xmlns:xlink="http://www.w3.org/1999/xlink" xlink:href="zookeys-423-001-g012.jpg" position="float" orientation="portrait" xlink:type="simple"/></fig><fig id="F17" position="float" orientation="portrait"><label>Figure 17.</label><caption><p>Aedeagus, parameral view (<bold>A, D, G, L</bold>), apex with internal sclerites (<bold>H, I</bold> (everted), <bold>M</bold>). Aedeagus, lateral view (<bold>B, E, J, N</bold>). Underside of parameral lobe, with peg setae (<bold>C, F, K, O</bold>). <italic><tp:taxon-name>Bolitogyrus newtoni</tp:taxon-name></italic> Brunke (<bold>A–C</bold>); <italic><tp:taxon-name>Bolitogyrus marquezi</tp:taxon-name></italic> Brunke (<bold>D–F</bold>); <italic><tp:taxon-name>Bolitogyrus strigifrons</tp:taxon-name></italic> (Wendeler) (<bold>G–K</bold>); <italic><tp:taxon-name>Bolitogyrus silex</tp:taxon-name></italic> Brunke (<bold>L–O</bold>). Scale bar = 0.5 mm (<bold>A, C, D, E, G–J, L–N</bold>), 0.1 mm (<bold>C, F, K, O</bold>).</p></caption><graphic xmlns:xlink="http://www.w3.org/1999/xlink" xlink:href="zookeys-423-001-g017.jpg" position="float" orientation="portrait" xlink:type="simple"/></fig><fig id="F23" position="float" orientation="portrait"><label>Figure 23.</label><caption><p>Male sternite IX. <italic><tp:taxon-name>Bolitogyrus buphthalmus</tp:taxon-name></italic> (Erichson) (<bold>A</bold>); <italic><tp:taxon-name>Bolitogyrus costaricensis</tp:taxon-name></italic> Wendeler (<bold>B</bold>); <italic><tp:taxon-name>Bolitogyrus pulchrus</tp:taxon-name></italic> Brunke (<bold>C</bold>); <italic><tp:taxon-name>Bolitogyrus sallei</tp:taxon-name></italic> (Kraatz) (<bold>D</bold>); <italic><tp:taxon-name>Bolitogyrus salvini</tp:taxon-name></italic> (Sharp) (<bold>E–F</bold>), lectotype (<bold>E</bold>), ‘morphotype III’ (<bold>F</bold>); <italic><tp:taxon-name>Bolitogyrus bechyneorum</tp:taxon-name></italic> (Scheerpeltz) (<bold>G</bold>); <italic><tp:taxon-name>Bolitogyrus newtoni</tp:taxon-name></italic> Brunke (<bold>H</bold>); <italic><tp:taxon-name>Bolitogyrus marquezi</tp:taxon-name></italic> Brunke (<bold>I</bold>); <italic><tp:taxon-name>Bolitogyrus strigifrons</tp:taxon-name></italic> (Wendeler) (<bold>J</bold>); <italic><tp:taxon-name>Bolitogyrus silex</tp:taxon-name></italic> Brunke (<bold>K</bold>); <italic><tp:taxon-name>Bolitogyrus viridescens</tp:taxon-name></italic> Brunke (<bold>L</bold>); <italic><tp:taxon-name>Bolitogyrus bullatus</tp:taxon-name></italic> (Sharp) (<bold>M</bold>); <italic><tp:taxon-name>Bolitogyrus ashei</tp:taxon-name></italic> Brunke (<bold>N</bold>); <italic><tp:taxon-name>Bolitogyrus apicofasciatus</tp:taxon-name></italic> Brunke (<bold>O</bold>). Scale bar = 0.5 mm.</p></caption><graphic xmlns:xlink="http://www.w3.org/1999/xlink" xlink:href="zookeys-423-001-g023.jpg" position="float" orientation="portrait" xlink:type="simple"/></fig><fig id="F26" position="float" orientation="portrait"><label>Figure 26.</label><caption><p>Female tergite X. <italic><tp:taxon-name>Bolitogyrus salvini</tp:taxon-name></italic> (Sharp) (<bold>A–C</bold>), paralectotype (<bold>A</bold>), ‘morphotype II’ (<bold>B</bold>), ‘morphotype III’ (<bold>C</bold>); <italic><tp:taxon-name>Bolitogyrus pulchrus</tp:taxon-name></italic> Brunke (<bold>D</bold>); <italic><tp:taxon-name>Bolitogyrus fulgidus</tp:taxon-name></italic> (Sharp) (<bold>E–F</bold>), holotype (<bold>E</bold>), ‘dark Pacific morphotype’ (<bold>F</bold>); <italic><tp:taxon-name>Bolitogyrus marquezi</tp:taxon-name></italic> Brunke (<bold>G</bold>); <italic><tp:taxon-name>Bolitogyrus silex</tp:taxon-name></italic> Brunke (<bold>H</bold>); <italic><tp:taxon-name>Bolitogyrus viridescens</tp:taxon-name></italic> Brunke (<bold>I</bold>); <italic><tp:taxon-name>Bolitogyrus bullatus</tp:taxon-name></italic> (Sharp) (<bold>J</bold>); <italic><tp:taxon-name>Bolitogyrus ashei</tp:taxon-name></italic> Brunke (<bold>K</bold>); <italic><tp:taxon-name>Bolitogyrus apicofasciatus</tp:taxon-name></italic> Brunke (<bold>L</bold>). Scale bar = 0.5 mm.</p></caption><graphic xmlns:xlink="http://www.w3.org/1999/xlink" xlink:href="zookeys-423-001-g026.jpg" position="float" orientation="portrait" xlink:type="simple"/></fig><fig id="F31" position="float" orientation="portrait"><label>Figure 31.</label><caption><p>Distribution of: <italic><tp:taxon-name>Bolitogyrus cheungi</tp:taxon-name></italic> Brunke and <italic><tp:taxon-name>Bolitogyrus cornutus</tp:taxon-name></italic> Brunke (<bold>A</bold>); <italic><tp:taxon-name>Bolitogyrus divisus</tp:taxon-name></italic> Brunke, <italic><tp:taxon-name>Bolitogyrus falini</tp:taxon-name></italic> Brunke, <italic><tp:taxon-name>Bolitogyrus inexspectatus</tp:taxon-name></italic> Brunke (<bold>B</bold>); <italic><tp:taxon-name>Bolitogyrus silex</tp:taxon-name></italic> Brunke, <italic><tp:taxon-name>Bolitogyrus strigifrons</tp:taxon-name></italic> (Wendeler) and <italic><tp:taxon-name>Bolitogyrus viridescens</tp:taxon-name></italic> Brunke (<bold>C</bold>); <italic><tp:taxon-name>Bolitogyrus marquezi</tp:taxon-name></italic> Brunke and <italic><tp:taxon-name>Bolitogyrus newtoni</tp:taxon-name></italic> Brunke (<bold>D</bold>).</p></caption><graphic xmlns:xlink="http://www.w3.org/1999/xlink" xlink:href="zookeys-423-001-g031.jpg" position="float" orientation="portrait" xlink:type="simple"/></fig></tp:treatment-sec></tp:taxon-treatment>
