# Supplementary material for: A revision of the Neotropical species of Bolitogyrus Chevrolat, a geographically disjunct lineage of Staphylinini (Coleoptera, Staphylinidae)
Source: Zookeys. 2014 Jul 7;(423):1–113. doi: 10.3897/zookeys.423.7536 (PMC4106094; doi:10.3897/zookeys.423.7536)
Supplement: XML Treatment for Bolitogyrus newtoni [file zookeys.423.7536-treatment32.xml]

<!DOCTYPE tp:taxon-treatment
  PUBLIC "-//TaxonX//DTD Taxonomic Treatment Publishing DTD v0 20100105//EN" "tax-treatment-NSO.dtd">
<tp:taxon-treatment xmlns:tp="http://www.plazi.org/taxpub"><tp:treatment-meta><kwd-group><label>Taxon classification</label><kwd><named-content content-type="kingdom">Animalia</named-content></kwd><kwd><named-content content-type="order">Coleoptera</named-content></kwd><kwd><named-content content-type="family">Staphylinidae</named-content></kwd></kwd-group><mixed-citation publication-type="journal"><person-group><name><surname>Brunke</surname><given-names>Adam J.</given-names></name><name><surname>Solodovnikov</surname><given-names>Alexey</given-names></name></person-group><article-title>A revision of the Neotropical species of <italic>Bolitogyrus</italic> Chevrolat, a geographically disjunct lineage of Staphylinini (Coleoptera, Staphylinidae)</article-title><source>Zookeys</source><day>7</day><month>7</month><year>2014</year><volume>2014</volume><issue>423</issue><fpage>1</fpage><lpage>113</lpage><pub-id pub-id-type="doi">10.3897/zookeys.423.7536</pub-id></mixed-citation></tp:treatment-meta><tp:nomenclature><tp:taxon-name>
                                <tp:taxon-name-part taxon-name-part-type="genus">Bolitogyrus</tp:taxon-name-part>
                                <tp:taxon-name-part taxon-name-part-type="species">newtoni</tp:taxon-name-part>
                                <object-id xmlns:xlink="http://www.w3.org/1999/xlink" content-type="zoobank" xlink:type="simple">http://zoobank.org/027AF9EA-2A19-49D7-8766-C9A5FD6359C7</object-id>
                            </tp:taxon-name><tp:taxon-authority>Brunke</tp:taxon-authority><tp:taxon-status xmlns:xlink="http://www.w3.org/1999/xlink" xlink:type="simple">sp. n.</tp:taxon-status><xref ref-type="fig" rid="F5">Figs 5D</xref><xref ref-type="fig" rid="F9">, 9E</xref><xref ref-type="fig" rid="F11">, 11C</xref><xref ref-type="fig" rid="F13">, 13C</xref><xref ref-type="fig" rid="F17">, 17A–C</xref><xref ref-type="fig" rid="F23">, 23H</xref><xref ref-type="fig" rid="F25">, 25H</xref><xref ref-type="fig" rid="F31">, 31D (map)</xref></tp:nomenclature><tp:treatment-sec sec-type="Type locality"><title>Type locality.</title><p>MEXICO, Chiapas, Jitotol.</p></tp:treatment-sec><tp:treatment-sec sec-type="Type material"><title>Type material.</title><p><bold>Holotype</bold> ♂ (FMNH): MEXICO: <italic>Chiapas</italic>: Jitotol (6 mi N, = 21 mi N Bochil), 5500 ft., <named-content xmlns:xlink="http://www.w3.org/1999/xlink" content-type="dwc:verbatimCoordinates" xlink:type="simple">17°08'N, 92°53'W</named-content>, 18-24.VIII.1971 [white printed label] / oak-pine-Liquidamber forest, dung trap (human), A. Newton, 358Dh, FMHD #71-563 [white printed label], FIELD MUS. NAT. HIST. / <tp:taxon-name>Bolitogyrus</tp:taxon-name> det. Newton 1994 [white printed and written label] / Holotype, <italic><tp:taxon-name>Bolitogyrus newtoni</tp:taxon-name></italic> Brunke sp. n. [red printed label].</p><p><bold>Paratypes</bold> (1 ♂, 1 ♀, SEMC, FMNH): MEXICO: Oaxaca-Chiapas border, Montana Manantial, W of Rodulfo Figerosa [Rodolfo Figueroa], 1550 m, ex. yellow-brown spored mushroom clusters on log, 25.VI.1979, FMHD #79-294, J. S. Ashe, 1 ♀ (FMNH). GUATEMALA: <italic>Suchitepéquez</italic>: 4 k S Vol. Atitlán, <named-content xmlns:xlink="http://www.w3.org/1999/xlink" content-type="dwc:verbatimCoordinates" xlink:type="simple">14.54915, -91.19055</named-content> ± 200 m, 1625 m, cloud forest, ex. sifted litter, 15.VI.2009, LLAMA09 W a-B-09-1-all, SEMC0885823, 1 ♂ (SEMC).</p></tp:treatment-sec><tp:treatment-sec sec-type="Diagnosis"><title>Diagnosis.</title><p>Head without central protuberance; genital and abdominal segments not distinctly paler than previous segments; apical half of abdominal sternites with relatively coarse transverse microsculpture, interspaces wider than lines (<xref ref-type="fig" rid="F13">Fig. 13C</xref>); apical antennomere not paler than previous subapical segments (<xref ref-type="fig" rid="F5">Fig. 5D</xref>); disc of elytra uneven, punctures irregularly spaced (<xref ref-type="fig" rid="F9">Fig. 9E</xref>) abdominal tergites III–VII with typical lateral setae not short and appressed (c.f. <xref ref-type="fig" rid="F12">Fig. 12E</xref>).</p></tp:treatment-sec><tp:treatment-sec sec-type="Description"><title>Description.</title><p>Measurements ♂ (n=2): HW/HL 1.41–1.45; PW/PL 1.36–1.40; EW/EL 1.15–1.16; ESut/PL 0.84; PW/HW 1.09–1.10; forebody length 4.0 mm.</p><p>Measurements ♀ (n=1): HW/HL 1.38; PW/PL 1.39; EW/EL 1.14; ESut/PL 0.86; PW/HW 1.08; forebody length 4.5 mm.</p><p>Similar to <!--PageBreak--><italic><tp:taxon-name>Bolitogyrus buphthalmus</tp:taxon-name></italic> and differing only in the following: head and pronotum black, glossy and with dark green metallic reflection; elytra black with bronze to dark green-bronze metallic reflection; antennomeres VI–X hardly to distinctly darker than I–V, apical antennomere not paler than preceding segments; coxa dark in both sexes, contrasting with pale femur, very apex of mesofemur with diffuse dark band (female) or without band (male), metafemur with dark apical band; all tibiae slightly (male) to distinctly (female) darkened; forebody distinctly shorter than in <italic><tp:taxon-name>Bolitogyrus buphthalmus</tp:taxon-name></italic>; head slightly less transverse than in <italic><tp:taxon-name>Bolitogyrus buphthalmus</tp:taxon-name></italic>; median frontal impression barely perceivable or absent; pronotum with pair of depressions but without distinct protuberance in lateral view; surface of elytra only weakly uneven; suture-to-pronotum length ratio greater than in <italic><tp:taxon-name>Bolitogyrus buphthalmus</tp:taxon-name></italic>; abdominal sternites with relatively coarse transverse microsculpture, interspaces wider than lines; median lobe in lateral view sinuate and projected ventrad (<xref ref-type="fig" rid="F17">Fig. 17B</xref>); apical portion of median lobe in parameral view not constricted at base (<xref ref-type="fig" rid="F17">Fig. 17A</xref>); paramere only weakly divided near apex and flexed over the apex of the median lobe; peg setae in distinctive arrangement (<xref ref-type="fig" rid="F17">Fig. 17C</xref>); male sternite IX narrower and with emargination shallower and wider, base distinctly less asymmetrical (<xref ref-type="fig" rid="F23">Fig. 23H</xref>); female tergite X much narrower, with raised disc only weakly converging apicad, with apex slightly emarginate and not produced (<xref ref-type="fig" rid="F25">Fig. 25H</xref>).</p></tp:treatment-sec><tp:treatment-sec sec-type="Distribution"><title>Distribution.</title><p><xref ref-type="fig" rid="F31">Figure 31D</xref>. <italic><tp:taxon-name>Bolitogyrus newtoni</tp:taxon-name></italic> is known from northern Chiapas in Mexico and from Suchitepéquez state in southern Guatemala.</p></tp:treatment-sec><tp:treatment-sec sec-type="Bionomics"><title>Bionomics.</title><p>Specimens were collected from the forest floor and from a cluster of mushrooms on a log, at 1550–1676 m. The holotype was collected in a dung trap but an association of this species with the dung community is unlikely. Specimens were collected in June and August.</p></tp:treatment-sec><tp:treatment-sec sec-type="Etymology."><title>Etymology.</title><p>The first author would like to dedicate this species to Dr. Alfred (Al) Newton (FMNH), a friend and mentor. While collecting the holotype of <italic><tp:taxon-name>Bolitogyrus newtoni</tp:taxon-name></italic>, Al was sampling for <italic><tp:taxon-name>Platydracus</tp:taxon-name></italic> (<tp:taxon-name>Staphylininae</tp:taxon-name>: <tp:taxon-name>Staphylinina</tp:taxon-name>), a genus that he is currently revising and the subject of our first collaborative project.</p></tp:treatment-sec><tp:treatment-sec sec-type="Comments"><title>Comments.</title><p><italic><tp:taxon-name>Bolitogyrus newtoni</tp:taxon-name></italic> is most similar to and sympatric with <italic><tp:taxon-name>Bolitogyrus buphthalmus</tp:taxon-name></italic> and the dark individuals of <italic><tp:taxon-name>Bolitogyrus salvini</tp:taxon-name></italic> (morphotype III). However, it may be distinguished by the apical antennomere which is not paler than the previous segments and the sparse, microsculpture on the ventral abdomen.</p></tp:treatment-sec><tp:treatment-sec><!--Section generated to contain objects referenced in tp:taxon-treatment.--><fig id="F5" position="float" orientation="portrait"><label>Figure 5.</label><caption><p>Antenna: rare specimen of <italic><tp:taxon-name>Bolitogyrus costaricensis</tp:taxon-name></italic> (Wendeler) with darkened apical segment (<bold>A</bold>); <italic><tp:taxon-name>Bolitogyrus fulgidus</tp:taxon-name></italic> (Sharp) (<bold>B</bold>); <italic><tp:taxon-name>Bolitogyrus marquezi</tp:taxon-name></italic> Brunke (<bold>C</bold>); <italic><tp:taxon-name>Bolitogyrus newtoni</tp:taxon-name></italic> Brunke (<bold>D</bold>); <italic><tp:taxon-name>Bolitogyrus pulchrus</tp:taxon-name></italic> Brunke (<bold>E</bold>). Scale bars = 1 mm.</p></caption><graphic xmlns:xlink="http://www.w3.org/1999/xlink" xlink:href="zookeys-423-001-g005.jpg" position="float" orientation="portrait" xlink:type="simple"/></fig><fig id="F9" position="float" orientation="portrait"><label>Figure 9.</label><caption><p>Hindwing: <italic><tp:taxon-name>Bolitogyrus bechyneorum</tp:taxon-name></italic> (Scheerpeltz) (<bold>A</bold>). Elytra, dorsal: <italic><tp:taxon-name>Bolitogyrus fulgidus</tp:taxon-name></italic> (Sharp) (<bold>B</bold>); <italic><tp:taxon-name>Bolitogyrus bechyneorum</tp:taxon-name></italic> (<bold>C</bold>); <italic><tp:taxon-name>Bolitogyrus marquezi</tp:taxon-name></italic> Brunke (<bold>D</bold>); <italic><tp:taxon-name>Bolitogyrus newtoni</tp:taxon-name></italic> Brunke (<bold>E</bold>); <italic><tp:taxon-name>Bolitogyrus viridescens</tp:taxon-name></italic> (<bold>F</bold>). Scale bars = 1 mm.</p></caption><graphic xmlns:xlink="http://www.w3.org/1999/xlink" xlink:href="zookeys-423-001-g009.jpg" position="float" orientation="portrait" xlink:type="simple"/></fig><fig id="F11" position="float" orientation="portrait"><label>Figure 11.</label><caption><p>Ventral prothorax: <italic><tp:taxon-name>Bolitogyrus costaricensis</tp:taxon-name></italic> (Wendeler), male (<bold>A</bold>); <italic><tp:taxon-name>Bolitogyrus sallei</tp:taxon-name></italic> (Kraatz), male (close-up of procoxae) (<bold>B</bold>); <italic><tp:taxon-name>Bolitogyrus newtoni</tp:taxon-name></italic> Brunke, male (<bold>C</bold>). Mesotibia: <italic><tp:taxon-name>Bolitogyrus fulgidus</tp:taxon-name></italic> (Sharp) (<bold>D</bold>); <italic><tp:taxon-name>Bolitogyrus marquezi</tp:taxon-name></italic> Brunke (<bold>E</bold>). Metatibia: <italic><tp:taxon-name>Bolitogyrus fulgidus</tp:taxon-name></italic> (Sharp) (<bold>F</bold>). Metafemur: <italic><tp:taxon-name>Bolitogyrus bullatus</tp:taxon-name></italic> (Sharp) (<bold>G</bold>); <italic><tp:taxon-name>Bolitogyrus apicofasciatus</tp:taxon-name></italic> Brunke (<bold>H</bold>). sp. – spine, set. – seta. Scale bars = 1 mm.</p></caption><graphic xmlns:xlink="http://www.w3.org/1999/xlink" xlink:href="zookeys-423-001-g011.jpg" position="float" orientation="portrait" xlink:type="simple"/></fig><fig id="F13" position="float" orientation="portrait"><label>Figure 13.</label><caption><p>Abdomen, ventral: <italic><tp:taxon-name>Bolitogyrus costaricensis</tp:taxon-name></italic> (Wendeler) (<bold>A</bold>); <italic><tp:taxon-name>Bolitogyrus bechyneorum</tp:taxon-name></italic> (Scheerpeltz) (<bold>B</bold>). Abdomen, ventral, microsculpture: <italic><tp:taxon-name>Bolitogyrus newtoni</tp:taxon-name></italic> Brunke (<bold>C</bold>); <italic><tp:taxon-name>Bolitogyrus costaricensis</tp:taxon-name></italic> (<bold>D</bold>). Abdomen, dorsal: <italic><tp:taxon-name>Bolitogyrus strigifrons</tp:taxon-name></italic> (Wendeler) (<bold>E</bold>); <italic><tp:taxon-name>Bolitogyrus viridescens</tp:taxon-name></italic> Brunke (<bold>F</bold>). Scale bars = 1 mm (<bold>A–B, E–F</bold>), 0.5 mm (<bold>C–D</bold>).</p></caption><graphic xmlns:xlink="http://www.w3.org/1999/xlink" xlink:href="zookeys-423-001-g013.jpg" position="float" orientation="portrait" xlink:type="simple"/></fig><fig id="F17" position="float" orientation="portrait"><label>Figure 17.</label><caption><p>Aedeagus, parameral view (<bold>A, D, G, L</bold>), apex with internal sclerites (<bold>H, I</bold> (everted), <bold>M</bold>). Aedeagus, lateral view (<bold>B, E, J, N</bold>). Underside of parameral lobe, with peg setae (<bold>C, F, K, O</bold>). <italic><tp:taxon-name>Bolitogyrus newtoni</tp:taxon-name></italic> Brunke (<bold>A–C</bold>); <italic><tp:taxon-name>Bolitogyrus marquezi</tp:taxon-name></italic> Brunke (<bold>D–F</bold>); <italic><tp:taxon-name>Bolitogyrus strigifrons</tp:taxon-name></italic> (Wendeler) (<bold>G–K</bold>); <italic><tp:taxon-name>Bolitogyrus silex</tp:taxon-name></italic> Brunke (<bold>L–O</bold>). Scale bar = 0.5 mm (<bold>A, C, D, E, G–J, L–N</bold>), 0.1 mm (<bold>C, F, K, O</bold>).</p></caption><graphic xmlns:xlink="http://www.w3.org/1999/xlink" xlink:href="zookeys-423-001-g017.jpg" position="float" orientation="portrait" xlink:type="simple"/></fig><fig id="F23" position="float" orientation="portrait"><label>Figure 23.</label><caption><p>Male sternite IX. <italic><tp:taxon-name>Bolitogyrus buphthalmus</tp:taxon-name></italic> (Erichson) (<bold>A</bold>); <italic><tp:taxon-name>Bolitogyrus costaricensis</tp:taxon-name></italic> Wendeler (<bold>B</bold>); <italic><tp:taxon-name>Bolitogyrus pulchrus</tp:taxon-name></italic> Brunke (<bold>C</bold>); <italic><tp:taxon-name>Bolitogyrus sallei</tp:taxon-name></italic> (Kraatz) (<bold>D</bold>); <italic><tp:taxon-name>Bolitogyrus salvini</tp:taxon-name></italic> (Sharp) (<bold>E–F</bold>), lectotype (<bold>E</bold>), ‘morphotype III’ (<bold>F</bold>); <italic><tp:taxon-name>Bolitogyrus bechyneorum</tp:taxon-name></italic> (Scheerpeltz) (<bold>G</bold>); <italic><tp:taxon-name>Bolitogyrus newtoni</tp:taxon-name></italic> Brunke (<bold>H</bold>); <italic><tp:taxon-name>Bolitogyrus marquezi</tp:taxon-name></italic> Brunke (<bold>I</bold>); <italic><tp:taxon-name>Bolitogyrus strigifrons</tp:taxon-name></italic> (Wendeler) (<bold>J</bold>); <italic><tp:taxon-name>Bolitogyrus silex</tp:taxon-name></italic> Brunke (<bold>K</bold>); <italic><tp:taxon-name>Bolitogyrus viridescens</tp:taxon-name></italic> Brunke (<bold>L</bold>); <italic><tp:taxon-name>Bolitogyrus bullatus</tp:taxon-name></italic> (Sharp) (<bold>M</bold>); <italic><tp:taxon-name>Bolitogyrus ashei</tp:taxon-name></italic> Brunke (<bold>N</bold>); <italic><tp:taxon-name>Bolitogyrus apicofasciatus</tp:taxon-name></italic> Brunke (<bold>O</bold>). Scale bar = 0.5 mm.</p></caption><graphic xmlns:xlink="http://www.w3.org/1999/xlink" xlink:href="zookeys-423-001-g023.jpg" position="float" orientation="portrait" xlink:type="simple"/></fig><fig id="F25" position="float" orientation="portrait"><label>Figure 25.</label><caption><p>Female tergite X. <italic><tp:taxon-name>Bolitogyrus costaricensis</tp:taxon-name></italic> (Wendeler) (<bold>A–D</bold>), holotype (<bold>A</bold>); holotype of <italic><tp:taxon-name>Bolitogyrus nevermanni</tp:taxon-name></italic> (Scheerpeltz) (<bold>B</bold>); <italic><tp:taxon-name>Bolitogyrus buphthalmus</tp:taxon-name></italic> (Erichson) (<bold>E–F</bold>), paralectotype of <italic><tp:taxon-name>Bolitogyrus cyanescens</tp:taxon-name></italic> (Sharp) (<bold>E</bold>); <italic><tp:taxon-name>Bolitogyrus bechyneorum</tp:taxon-name></italic> (Scheerpeltz) (<bold>G</bold>); <italic><tp:taxon-name>Bolitogyrus newtoni</tp:taxon-name></italic> Brunke (<bold>H</bold>); <italic><tp:taxon-name>Bolitogyrus erythrurus</tp:taxon-name></italic> (Kraatz) (<bold>I–K</bold>), syntype (<bold>I</bold>); <italic><tp:taxon-name>Bolitogyrus sallei</tp:taxon-name></italic> (Kraatz) (<bold>L</bold>). Scale bar = 0.5 mm.</p></caption><graphic xmlns:xlink="http://www.w3.org/1999/xlink" xlink:href="zookeys-423-001-g025.jpg" position="float" orientation="portrait" xlink:type="simple"/></fig><fig id="F31" position="float" orientation="portrait"><label>Figure 31.</label><caption><p>Distribution of: <italic><tp:taxon-name>Bolitogyrus cheungi</tp:taxon-name></italic> Brunke and <italic><tp:taxon-name>Bolitogyrus cornutus</tp:taxon-name></italic> Brunke (<bold>A</bold>); <italic><tp:taxon-name>Bolitogyrus divisus</tp:taxon-name></italic> Brunke, <italic><tp:taxon-name>Bolitogyrus falini</tp:taxon-name></italic> Brunke, <italic><tp:taxon-name>Bolitogyrus inexspectatus</tp:taxon-name></italic> Brunke (<bold>B</bold>); <italic><tp:taxon-name>Bolitogyrus silex</tp:taxon-name></italic> Brunke, <italic><tp:taxon-name>Bolitogyrus strigifrons</tp:taxon-name></italic> (Wendeler) and <italic><tp:taxon-name>Bolitogyrus viridescens</tp:taxon-name></italic> Brunke (<bold>C</bold>); <italic><tp:taxon-name>Bolitogyrus marquezi</tp:taxon-name></italic> Brunke and <italic><tp:taxon-name>Bolitogyrus newtoni</tp:taxon-name></italic> Brunke (<bold>D</bold>).</p></caption><graphic xmlns:xlink="http://www.w3.org/1999/xlink" xlink:href="zookeys-423-001-g031.jpg" position="float" orientation="portrait" xlink:type="simple"/></fig><fig id="F12" position="float" orientation="portrait"><label>Figure 12.</label><caption><p>Abdomen, dorsal: <italic><tp:taxon-name>Bolitogyrus pictus</tp:taxon-name></italic> Smetana &amp; Zheng (<bold>A</bold>); <italic><tp:taxon-name>Bolitogyrus ashei</tp:taxon-name></italic> Brunke (<bold>B</bold>); <italic><tp:taxon-name>Bolitogyrus costaricensis</tp:taxon-name></italic> (Wendeler) (<bold>C</bold>); <italic><tp:taxon-name>Bolitogyrus fulgidus</tp:taxon-name></italic> (Sharp) (<bold>D–E</bold>); <italic><tp:taxon-name>Bolitogyrus marquezi</tp:taxon-name></italic> Brunke (<bold>F</bold>). Scale bars = 1 mm.</p></caption><graphic xmlns:xlink="http://www.w3.org/1999/xlink" xlink:href="zookeys-423-001-g012.jpg" position="float" orientation="portrait" xlink:type="simple"/></fig></tp:treatment-sec></tp:taxon-treatment>
